# Supplementary material for: Low circulating miR-190a-5p predicts progression of chronic kidney disease
Source: Nat Commun. 2025 Oct 15;16:9154. doi: 10.1038/s41467-025-64168-6 (PMC12528679; doi:10.1038/s41467-025-64168-6)
Supplement: Supplementary file 3 — Supplementary Data 1 [file 41467_2025_64168_MOESM3_ESM.xlsx]

## Sheet: Supplemental Data 1
miR	NDNRF_7	NDNRF_8	NDNRF_11	NDNRF_1	NDNRF_6	NDNRF_9	NDNRF_10	NDNRF_3	NDNRF_2	NDNRF_4	NDNRF_5	T2DNRF_4	T2DNRF_11	T2DNRF_3	T2DNRF_2	T2DNRF_9	T2DNRF_8	T2DNRF_5	T2DNRF_6	T2DNRF_10	T2DNRF_7	T2DNRF_13	T2DNRF_1	T2DNRF_12	T2DKD_1	T2DKD_2	T2DKD_3	T2DKD_4	T2DKD_5	T2DKD_6	T2DKD_7	T2DKD_8	T2DKD_9	logFC_NDNRFvT2DNRF	FDR_NDNRFvT2DNRF	logFC_NDNRFvT2DKD	FDR_NDNRFvT2DKD	logFC_T2DNRFvT2DKD	FDR_T2DNRFvT2DKD	NDNRFvT2DNRF	NDNRFvT2DKD	T2DNRFvT2DKD
hsa-let-7a-5p	112464	12547	8739.41	10308.2	34856.6	26321.5	21223	30083.5	33739.4	7111.95	291360	172100	23996.6	65127.9	3020.89	12108	70725.4	79225.2	16949.8	61731.4	41232.1	51480.5	10285.3	55649.1	32582.3	45786.2	45145.9	50573.1	122337	19619.3	44948.5	47959.5	18640.8	-0.0682878	0.999008	-0.171917	0.954078	-0.103629	0.965845	Not Significant	Not Significant	Not Significant
hsa-let-7a-3p	3.89683	0.229748	0	0	15.4459	16.2932	13.6599	0	0	10.2478	6.26819	0	8.42208	4.75819	0	0	34.1276	4.27419	4.23835	15.0552	4.10707	0	5.61454	13.3009	0	3.17643	8.0228	5.35888	42.3582	16.8574	0	0.523826	0	0.254608	0.991078	0.500802	0.927524	0.246194	0.956549	Not Significant	Not Significant	Not Significant
hsa-let-7b-5p	32975.7	32218.5	25993.3	16166.9	67300.7	39390	41199.9	24880	145831	8241	385600	79201.5	52146.1	276138	17660.3	17867.9	110043	82018	23321.3	93287.1	84670.3	46942.9	21588	114164	76876.7	38342.7	75996.3	58711.9	404951	14458.3	46061.9	31869.6	40047.1	0.0728859	0.996614	0.231191	0.945493	0.158305	0.948088	Not Significant	Not Significant	Not Significant
hsa-let-7b-3p	13.4618	0	10.4237	15.3528	30.2482	13.6331	36.2513	11.2451	21.6707	8.6297	18.8046	14.5153	11.0358	28.9817	0.231167	7.42689	18.7249	39.6889	0.211918	32.4266	5.55662	19.4285	8.88969	9.3389	34.6252	31.7643	51.3459	8.03832	2.35323	36.6121	7.64301	13.0957	20.0881	-0.114942	0.996496	0.493658	0.841009	0.6086	0.776089	Not Significant	Not Significant	Not Significant
hsa-let-7c-5p	1152.75	221.477	149.294	250.644	452.436	585.225	378.012	484.823	529.125	94.2075	3498.35	2227.17	478.316	2036.07	85.5319	201.724	799.13	1008.71	269.559	931.397	1072.43	770.664	238.56	677.495	469.605	723.168	428.418	736.846	1121.31	244.958	715.895	922.982	403.676	0.228944	0.984191	-0.145279	0.954078	-0.374223	0.81018	Not Significant	Not Significant	Not Significant
hsa-let-7d-5p	4502.25	965.172	798.251	683.38	2051.09	1053.41	775.2	1834.55	1480.83	717.343	14317.2	10252.6	1449.18	4335.58	530.914	822.707	3085.08	2958.35	924.385	2729.05	2910.22	2909.24	1170.57	3052.41	1274.64	2992.2	3110.71	3906.63	4247.58	764.376	1954.06	3228.87	2498.58	0.10673	0.991208	0.00642802	0.998317	-0.100302	0.960813	Not Significant	Not Significant	Not Significant
hsa-let-7d-3p	713.119	68.9245	245.797	505.573	385.182	577.91	348.065	281.127	480.366	270.217	1183.99	646.862	186.448	574.011	184.394	135.121	318.323	870.103	158.938	488.137	198.106	875.722	286.985	272.526	683.848	1045.05	832.232	531.869	493.002	920.57	998.686	716.071	695.432	-0.203066	0.984191	0.740743	0.402834	0.943808	0.261665	Not Significant	Not Significant	Not Significant
hsa-let-7e-5p	7337.02	344.622	103.228	374.538	548.973	903.774	814.079	1293.99	310.613	253.857	2231.47	9015.13	284.318	601.695	166.132	650.691	1068.22	2701.9	1085.65	539.382	1439.41	1082.24	323.421	940.682	144.993	586.581	395.257	1387.95	360.044	768.063	1036.9	2079.59	198.012	0.213812	0.988442	-0.771321	0.628007	-0.985133	0.476901	Not Significant	Not Significant	Not Significant
hsa-let-7e-3p	1.06277	0	0	0	0	0	0	2.73095	0	0	0	3.72187	0	1.73025	0	0	0	0	0	0	0	0	0	0	0	1.05881	0	2.67944	0	0	0	0	0	0.159742	0.999771	0.12392	0.995924	-0.0358217	0.998765	Not Significant	Not Significant	Not Significant
hsa-let-7f-5p	79491.7	8181.1	2671.15	9784.76	14904.7	17707.7	19579.1	35590.5	6777.5	7838.64	91645.8	115540	10658.9	13357.5	976.99	11603.7	23414	53286.3	24752.6	22796.8	42341.7	31169.1	5188.42	26717.7	9110.77	26242.6	16645.2	32458.8	10563.7	26310.9	21227.2	35213.7	5446.75	0.135155	0.989447	-0.39357	0.824144	-0.528725	0.75345	Not Significant	Not Significant	Not Significant
hsa-let-7f-1-3p	1.77128	0	0	13.9247	4.50506	2.99263	7.88072	4.81932	0	0	7.66112	2.60531	0.290417	3.89306	0	0	0.302014	0	3.39068	4.05333	2.17433	6.47617	0	0.848991	0	5.29406	0	1.33972	0	2.37057	0	2.61913	0	-1.10944	0.977472	-1.52745	0.653465	-0.418015	0.945017	Not Significant	Not Significant	Not Significant
hsa-let-7f-2-3p	5.66811	0	3.02623	25.7071	0	9.64292	10.5076	0	0	6.1127	0	1.86094	5.2275	5.62331	0	0	10.8725	3.66359	8.05287	4.34285	0.966369	0.719575	0	9.0559	23.8049	7.41168	10.1622	2.67944	1.17662	41.6166	5.09534	5.23826	5.73947	-0.520241	0.984191	1.04346	0.725786	1.5637	0.518859	Not Significant	Not Significant	Not Significant
hsa-miR-15a-5p	107.694	244.912	589.442	339.191	1024.9	306.246	528.271	365.143	213.095	689.836	290.426	201.726	898.549	388.009	152.185	324.866	1684.03	366.97	480.841	1052.71	392.587	498.665	319.386	1278.01	190.439	591.875	785.7	643.066	660.082	437.501	155.408	225.245	867.616	0.533011	0.961246	0.24549	0.89401	-0.287522	0.833171	Not Significant	Not Significant	Not Significant
hsa-miR-15a-3p	0	0	0	0	0	0	0	0	0	4.31485	0	0	3.485	0	0	0	3.32216	0	2.11918	0.579047	1.44955	1.43915	3.68454	1.69798	0	1.05881	0	0	0	0	0	0	0	1.63396	0.961246	-1.60342	0.704958	-3.23738	0.354475	Not Significant	Not Significant	Not Significant
hsa-miR-16-5p	84272.8	193306	449640	222832	806919	370119	480955	138549	292285	217535	321391	109853	284195	167172	43502.1	177317	758664	307602	233329	432157	334736	221036	230677	553631	417182	190274	679843	299820	3.34025e+06	300749	138952	155893	350878	-0.133774	0.989447	1.00474	0.338518	1.13851	0.261665	Not Significant	Not Significant	Not Significant
hsa-miR-16-1-3p	0	8.04119	0	0	2.89611	0	0	8.19284	0	9.70841	0	0	3.485	0	0	0	0	3.05299	2.33109	0	0	1.43915	0	4.52795	0	1.05881	2.67427	0	0	1.05358	0	0.523826	13.3921	-1.21781	0.977472	-0.320296	0.966153	0.897515	0.832292	Not Significant	Not Significant	Not Significant
hsa-miR-17-5p	515.09	255.25	677.202	412.385	695.066	259.029	662.506	694.463	243.795	233.721	234.012	675.148	470.765	349.511	725.48	280.305	961.312	760.806	317.877	851.489	971.684	463.406	556.483	818.71	220.736	483.877	391.513	325.552	856.576	533.904	216.552	421.156	377.848	0.507086	0.958723	-0.0612131	0.971098	-0.568299	0.535516	Not Significant	Not Significant	Not Significant
hsa-miR-17-3p	1.77128	55.5991	23.8736	8.56903	10.2973	2.99263	2.10153	8.67477	0	53.9356	1.39293	0	23.5238	1.73025	44.7694	15.0934	9.06043	4.27419	14.1985	25.7676	20.5353	2.8783	19.9433	36.5066	15.1485	6.35287	7.48795	17.4164	21.1791	2.89736	5.09534	16.2386	4.78289	0.118951	0.996496	-0.534931	0.841009	-0.653882	0.783553	Not Significant	Not Significant	Not Significant
hsa-miR-18a-5p	88.5642	22.0558	116.678	64.6248	132.577	77.8084	115.584	159.198	59.5943	82.5215	18.1081	104.957	200.968	43.6888	0.154112	75.2272	169.43	101.97	63.9991	127.39	175.154	136.719	118.607	279.601	28.133	171.527	41.1837	65.6463	51.7711	33.1879	12.7383	138.29	82.2657	0.526587	0.977472	-0.29209	0.907003	-0.818678	0.535516	Not Significant	Not Significant	Not Significant
hsa-miR-18a-3p	7.79365	24.8128	0	0	0	0	27.0571	9.79927	27.0883	6.1127	11.8399	13.7709	25.5567	49.7447	139.548	0	8.15439	23.8133	7.84096	15.9238	2.89911	31.6613	40.5885	46.9775	0	27.5291	3.20912	21.4355	0	0	43.3104	26.1913	44.9592	1.60429	0.71745	0.837067	0.741125	-0.767228	0.780598	Not Significant	Not Significant	Not Significant
hsa-miR-19a-3p	153.748	123.605	460.659	232.792	457.585	160.604	354.107	351.81	133.636	1234.77	45.2702	78.1594	406.583	83.052	162.434	224.244	360.001	232.638	687.037	340.769	171.289	218.031	266.749	371.858	166.634	254.115	253.521	92.4407	184.729	182.534	35.6674	87.479	240.101	-0.283442	0.984191	-1.01783	0.287365	-0.734384	0.50218	Not Significant	Not Significant	Not Significant
hsa-miR-19b-1-5p	0	0	0	0	0	0	0	3.21288	0	0	0	2.60531	0	0.865125	0	2.63535	1.51007	0.610599	1.69534	2.89524	0	0	0	3.39596	0	3.17643	0	0	0	0	0	0	1.91316	1.85885	0.958723	0.782022	0.899038	-1.07683	0.816966	Not Significant	Not Significant	Not Significant
hsa-miR-19b-3p	312.1	584.479	1988.57	802.633	1301	600.521	1177.91	982.658	639.284	4201.04	119.096	193.165	1386.74	320.529	1142.2	717.054	1378.09	882.315	2628.84	1229.9	478.836	718.136	769.777	1086.99	545.348	769.756	694.775	466.223	250.619	663.232	119.74	284.962	815.961	-0.216058	0.984191	-1.17281	0.184558	-0.956754	0.324074	Not Significant	Not Significant	Not Significant
hsa-miR-20a-5p	791.41	271.792	479.825	248.502	950.567	279.645	464.963	963.381	187.812	708.354	452.702	1451.16	1258.67	592.611	66.0368	463.102	1286.58	963.525	560.098	893.759	1226.08	1101.67	512.268	1926.93	177.454	1315.04	551.434	809.191	247.089	587.9	221.647	1147.18	1138.33	0.843478	0.575211	0.385179	0.753121	-0.458298	0.740473	Not Significant	Not Significant	Not Significant
hsa-miR-21-5p	3137.3	18269.3	6773.03	11837	11342.1	20194.6	11697.9	10930.7	1460.96	13375.1	6475.04	3853.63	18185.9	3065.57	3978.54	10081.6	15598.7	5971.65	19443.7	18320.8	6826.67	10015	5810.87	17728.1	7541.81	9227.54	7216.78	14013.5	7958.63	8031.21	8216.23	8455.61	6565.95	0.0249982	0.999771	-0.291158	0.831344	-0.316156	0.796958	Not Significant	Not Significant	Not Significant
hsa-miR-21-3p	2.4798	21.3666	0	43.9163	11.9062	47.8821	19.7018	26.0243	0	16.3605	0	0.744375	13.0688	3.89306	16.567	38.0927	17.8189	0	18.2249	11.8705	7.48936	3.59787	12.3988	14.1499	0	11.6469	6.9531	4.01916	23.5323	17.9109	10.1907	8.90505	7.65262	-0.506932	0.984191	-0.766232	0.742765	-0.2593	0.948088	Not Significant	Not Significant	Not Significant
hsa-miR-22-5p	22.3182	0	5.37996	17.1381	7.07938	3.32514	0	17.6708	0	8.09034	0.696465	39.4519	28.4608	14.2746	0	0.239577	7.55036	0	5.9337	14.4762	20.2937	19.4285	7.01818	26.0357	0	19.0586	11.7668	6.6986	0	2.63396	15.286	38.2393	27.7408	0.902323	0.977472	0.851604	0.741125	-0.0507195	0.998765	Not Significant	Not Significant	Not Significant
hsa-miR-22-3p	520.403	1260.17	2284.13	1164.32	1648.21	961.632	778.353	1045.47	382.848	3065.52	862.224	1013.47	2837.08	1824.98	3121.91	1254.43	1459.64	675.322	833.472	2906.82	1071.22	1516.14	1900.76	2616.87	911.077	2117.62	1042.96	1556.76	1176.62	555.766	680.228	1223.66	3548.9	0.479767	0.961246	0.164394	0.946693	-0.315373	0.794824	Not Significant	Not Significant	Not Significant
hsa-miR-23a-5p	40.3853	0	18.1574	0	0	0	3.94036	2.08837	0	3.05635	6.26819	38.3353	3.19458	10.3815	0	7.18731	3.92619	7.32718	0.635753	0.868571	5.55662	5.03702	0	1.41499	2.16408	5.29406	0	0	0	9.48226	2.54767	5.76209	14.3487	-0.072373	0.999771	-0.583146	0.909762	-0.510773	0.894537	Not Significant	Not Significant	Not Significant
hsa-miR-23a-3p	1071.27	434.684	543.712	814.415	653.555	804.352	1201.81	933.662	166.142	892.994	831.58	2014.65	1159.34	1399.77	996.562	873.737	1000.27	862.165	704.626	900.708	984.005	1323.3	1033.84	1003.79	350.581	1501.39	502.228	1075.8	244.736	1038.04	950.281	1462.52	1257.9	0.530711	0.93451	0.295501	0.803308	-0.235209	0.846352	Not Significant	Not Significant	Not Significant
hsa-miR-24-3p	3598.19	1340.81	2367.85	1467.8	2814.7	1809.21	2740.13	2535.28	462.307	2436.63	1723.06	6854.95	2543.76	2143.35	3115.67	2095.58	2729.3	2310.5	1755.53	1987.29	3903.16	1960.12	2195.23	2937.79	668.7	2627.97	1342.48	1887.67	1926.12	2454.33	1431.79	4273.38	2375.18	0.407945	0.961246	-0.0054157	0.998317	-0.41336	0.740473	Not Significant	Not Significant	Not Significant
hsa-miR-25-5p	23.381	23.2046	22.5286	52.8424	19.6292	12.303	4.99112	19.5985	52.3707	21.754	77.3077	19.7259	10.7454	32.8748	16.8752	6.94773	12.3826	56.7857	18.4368	15.9238	17.6362	26.6243	43.9221	20.6588	95.2194	16.941	27.8124	20.0958	0	10.2725	17.8337	19.3816	44.0026	-0.375071	0.984191	-0.106598	0.971098	0.268473	0.899512	Not Significant	Not Significant	Not Significant
hsa-miR-25-3p	5846.66	8632.56	21664.1	19225	18126.7	15914.5	15978.2	9669.47	24612.4	18779.1	15999.9	5042.4	14014.9	11456	22216.3	9071.34	19455.5	12237	17961.5	13956.5	7370.25	9455.21	13064.6	12703.7	24614.2	7359.8	25240.8	8885.03	33567.7	11962.1	7151.31	8183.22	13658	-0.295284	0.984191	-0.0214567	0.998317	0.273827	0.816966	Not Significant	Not Significant	Not Significant
hsa-miR-26a-5p	17677.1	8078.41	6564.56	8856.45	10216.2	14851.1	16742.3	21020.1	4236.61	12095.1	9967.12	28782.7	17611.4	9081.65	3447.55	14595.3	15518.4	15951.3	19513.2	9736.39	21231.4	20726.6	14038.4	22728.3	3339.17	22248.8	9121.39	21783.9	8272.79	15525.4	5706.78	19847.8	6234.98	0.467672	0.961246	0.0721738	0.971098	-0.395499	0.751811	Not Significant	Not Significant	Not Significant
hsa-miR-26a-1-3p	34.7172	0	7.0612	31.7768	12.228	34.249	39.1409	39.3577	0	15.8211	16.7152	42.0572	10.455	3.4605	0	9.82266	6.3423	29.9193	16.5296	9.55428	15.4619	20.8677	0	18.1118	0	28.5879	23.5336	10.7178	0	109.573	7.64301	26.7152	2.86973	-0.592451	0.984191	0.167377	0.971098	0.759828	0.760817	Not Significant	Not Significant	Not Significant
hsa-miR-26b-5p	572.833	2251.99	2209.48	1162.17	2949.2	3193.8	4137.12	2398.25	1435.68	1801.45	2333.86	2264.76	11253.1	4012.88	1054.05	1338.76	6926.4	2443	3196.78	10159.1	5176.11	4087.18	5221.76	11816.3	1298.45	2786.79	1873.59	4379.55	2345	1289.32	901.875	1521.19	924.054	1.25489	0.0878044	-0.207668	0.915866	-1.46255	0.136946	Not Significant	Not Significant	Not Significant
hsa-miR-26b-3p	11.3362	9.87917	41.3584	13.9247	8.04475	16.2932	20.4899	4.97996	0	6.83184	0	8.18812	11.3263	19.4653	54.2473	0	31.7115	6.10599	13.5627	16.7924	24.1592	6.47617	36.9039	18.6778	0	2.11762	2.13941	12.0575	29.4154	0	0	1.04765	0.956578	0.646194	0.984191	-1.20052	0.613444	-1.84672	0.327753	Not Significant	Not Significant	Not Significant
hsa-miR-27a-5p	2.4798	11.2577	0	0	0	1.99509	0	1.60644	14.4471	3.05635	1.39293	7.81594	1.7425	0	0	5.98942	7.85237	3.05299	5.50986	3.47428	0	9.35447	14.5042	4.81095	17.3126	3.17643	0	6.6986	0	0	7.64301	5.76209	3.82631	0.633349	0.984191	0.583741	0.909762	-0.0496079	0.998765	Not Significant	Not Significant	Not Significant
hsa-miR-27a-3p	591.609	398.613	459.314	722.298	695.71	856.89	1369.93	889.806	126.412	975.695	267.443	842.26	679.866	276.84	365.475	875.175	984.567	546.486	618.376	735.969	832.527	338.92	696.554	852.67	225.064	609.875	507.576	609.573	389.46	953.494	231.838	575.161	350.108	-0.00794043	0.999771	-0.433793	0.6962	-0.425852	0.740473	Not Significant	Not Significant	Not Significant
hsa-miR-28-5p	10.982	24.5831	12.4412	9.64016	0	5.32023	14.9734	25.5424	0	13.8435	2.78586	38.3353	15.1017	5.62331	0	7.66646	7.55036	13.4332	13.9866	5.79047	18.6026	17.2698	15.44	20.0928	0	27.5291	2.67427	20.0958	5.88308	15.277	17.8337	36.6679	16.2618	0.316191	0.988442	0.523789	0.843731	0.207598	0.948088	Not Significant	Not Significant	Not Significant
hsa-miR-28-3p	1457.06	336.811	260.928	892.25	230.08	863.54	725.289	941.373	274.495	910.253	959.033	880.223	280.543	236.179	711.918	553.183	199.33	963.525	1340.59	135.497	335.572	466.284	509.929	263.187	409.011	913.754	711.355	480.96	188.259	2420.35	458.58	988.984	201.838	-0.432564	0.977472	0.0772754	0.971098	0.509839	0.711922	Not Significant	Not Significant	Not Significant
hsa-miR-29a-5p	1.06277	0	5.04371	0	0	2.99263	0	0	0	0	0	1.11656	6.97	1.73025	0	0	0.302014	0	0	0	3.38229	0	0	3.39596	0	0	0	0	0	2.10717	0	0	2.86973	0.611904	0.988442	-0.45701	0.954078	-1.06891	0.821302	Not Significant	Not Significant	Not Significant
hsa-miR-29a-3p	167.918	965.861	541.358	617.684	891.036	1183.75	796.216	273.898	377.431	660.531	136.507	232.989	1124.49	304.524	120.978	1220.88	1446.95	327.891	1107.91	442.392	724.293	283.512	604.674	690.513	538.855	286.938	528.435	834.646	387.107	526.529	532.463	372.441	355.847	0.14336	0.988442	-0.310767	0.825162	-0.454127	0.740473	Not Significant	Not Significant	Not Significant
hsa-miR-30a-5p	69.4344	300.74	358.44	319.911	390.009	881.496	598.672	82.2497	166.142	539.176	112.827	113.517	671.734	195.951	101.328	384.761	337.652	168.525	622.614	271.863	251.497	127.365	446.999	209.984	242.377	215.997	229.987	175.503	330.629	189.118	142.669	85.3837	235.318	-0.209617	0.984191	-0.759121	0.439345	-0.549505	0.662506	Not Significant	Not Significant	Not Significant
hsa-miR-30a-3p	61.995	17.2311	37.3235	8.92607	65.3233	126.023	50.6993	24.7392	43.3413	22.1136	20.894	49.5009	52.275	19.8979	0.385279	79.0604	51.3424	41.5207	51.7079	13.6076	17.153	23.746	35.9097	15.5648	36.7893	27.5291	4.81368	16.0766	1.17662	56.6302	10.1907	23.5722	35.3934	-0.324413	0.984191	-0.876054	0.583707	-0.551641	0.764433	Not Significant	Not Significant	Not Significant
hsa-miR-31-5p	0.708514	0	0	0	0	0	0	0	0	2.33721	0	1.48875	0.580833	3.4605	0	0	1.51007	0	0	3.18476	0	2.8783	0	0	0	2.11762	0	5.35888	0	0	0	0	2.86973	1.63121	0.961246	1.82789	0.628007	0.196682	0.98756	Not Significant	Not Significant	Not Significant
hsa-miR-32-5p	33.3002	231.356	202.421	158.527	479.789	387.379	431.338	282.091	75.8473	357.593	170.634	84.1144	559.343	96.4615	62.6463	109.008	728.459	109.297	449.901	540.83	470.622	170.539	88.3705	715.416	77.9068	205.409	160.991	422.012	363.574	179.373	68.7871	80.6693	286.017	0.3326	0.984191	-0.317839	0.852959	-0.650439	0.617791	Not Significant	Not Significant	Not Significant
hsa-miR-32-3p	3.54257	0	0	0	4.18327	5.65274	10.7703	8.67477	0	2.33721	0	8.18812	3.77542	0	0	0	5.73827	0	1.48342	1.15809	0.483184	2.8783	0	2.54697	0	0	0	1.33972	0	13.96	0	1.57148	0	-0.680319	0.984191	-0.658315	0.909762	0.0220044	0.998765	Not Significant	Not Significant	Not Significant
hsa-miR-33a-5p	15.9416	23.2046	23.8736	48.9149	25.4214	27.9312	17.0749	44.9803	9.02944	65.4419	1.39293	2.23312	23.5238	3.4605	0	42.6447	34.7317	14.0438	65.0587	7.81714	33.0981	11.5132	38.0151	36.2236	10.8204	2.11762	20.3244	17.4164	22.3557	27.6566	0	18.8578	16.2618	-0.201216	0.988442	-0.853095	0.648214	-0.651879	0.760817	Not Significant	Not Significant	Not Significant
hsa-miR-33a-3p	1.77128	0	0	0	1.28716	0	0	2.73095	0	1.79785	0	0.372187	0	0	0	0	0.604029	0	0	0	0	0	0	0	0	0	0	0	0	0	0	0	1.91316	-2.77037	0.380346	-1.55386	0.687409	1.21652	0.753164	Not Significant	Not Significant	Not Significant
hsa-miR-92a-1-5p	0	0	0	22.8508	0	4.6552	0	0	0	0	0	3.72187	2.32333	6.921	16.4899	0	0.906043	3.66359	0	3.76381	0	3.59787	0	2.82997	0	2.11762	6.9531	1.33972	0	3.16075	0	3.66679	0	0.427754	0.988442	-0.304411	0.966153	-0.732166	0.872174	Not Significant	Not Significant	Not Significant
hsa-miR-92a-3p	9320.15	19108.2	10388.4	20186.9	22374	16250.3	12703.5	10815.3	21450.3	10625.3	54081.9	12773.5	22125.1	57993.7	5790.89	11337.3	15419.6	22760.7	6670.11	23667.4	10034.3	68520.8	10607.7	36971.6	28304	65715.1	27441.2	44907.4	14214.7	7858.95	55707.3	48274.3	189545	0.314503	0.984191	1.5067	0.0805165	1.1922	0.211299	Not Significant	Not Significant	Not Significant
hsa-miR-93-5p	20399.5	9282.75	17859.4	14532	17284.9	14647.6	22377.8	9368.59	21594.8	18122.9	5049.37	3881.54	10664.7	2702.22	6333.98	11594.6	13467.7	18151.3	18837.6	9248.25	8663.98	10075.5	11637.4	12415.6	17745.4	9849.06	30318.7	10486	28089.4	32282.4	6687.63	15956.3	8807.21	-0.549681	0.928403	0.199677	0.909762	0.749358	0.354475	Not Significant	Not Significant	Not Significant
hsa-miR-93-3p	4.9596	8.73043	19.5024	14.9958	0	9.64292	10.7703	17.0282	12.6412	9.52862	1.39293	8.9325	38.335	45.4191	93.8539	3.83323	11.1745	12.212	16.5296	7.23809	14.9787	15.8306	6.72575	21.7908	0	23.2938	0	6.6986	0	10.2725	10.1907	15.191	14.3487	1.20054	0.833036	-0.147609	0.971098	-1.34815	0.458906	Not Significant	Not Significant	Not Significant
hsa-miR-95-3p	10.6277	0	2.68998	26.4212	49.5556	33.9165	43.8694	20.0805	0	12.2254	10.447	28.6584	21.2004	19.0328	4.46923	7.42689	58.2888	26.2557	22.2514	13.3181	27.0583	14.3915	7.42757	33.9596	4.32815	16.941	12.8365	29.4739	28.2388	12.643	7.64301	19.9054	1.91316	0.185332	0.989447	-0.358054	0.909762	-0.543386	0.796958	Not Significant	Not Significant	Not Significant
hsa-miR-96-5p	3.89683	90.9803	6.3887	56.0557	47.6249	7.64783	22.066	40.0003	19.8648	45.3059	35.5197	1.86094	58.3738	27.684	25.1202	12.6976	161.578	9.76958	30.94	77.0133	29.2327	61.8834	18.5397	158.761	147.157	109.058	62.043	211.676	22.3557	13.6966	40.7627	34.0487	109.05	0.598406	0.977472	1.28052	0.288804	0.682117	0.711922	Not Significant	Not Significant	Not Significant
hsa-miR-98-5p	613.573	110.968	64.5595	87.8326	243.595	226.775	211.466	561.611	106.547	149.042	1462.58	3100.69	372.605	599.532	38.4508	159.079	461.478	580.679	174.196	522.301	642.635	472.761	149.487	620.895	80.0709	552.699	192.012	475.601	215.321	158.828	402.532	511.255	168.358	0.799201	0.870496	-0.188003	0.951992	-0.987204	0.411036	Not Significant	Not Significant	Not Significant
hsa-miR-98-3p	3.18831	0	0	7.4979	6.11401	0	10.7703	3.53416	0	2.69678	0.696465	1.86094	0.290417	1.73025	0	0	1.20806	3.66359	0	0.868571	0.241592	1.43915	4.6203	0.282997	0	3.17643	3.74398	2.67944	0	12.1162	0	1.04765	0.956578	-1.33167	0.961246	-0.197333	0.971098	1.13434	0.760817	Not Significant	Not Significant	Not Significant
hsa-miR-99a-5p	5.66811	69.6137	8.40619	57.841	9.3319	90.4439	58.8427	53.3338	32.506	35.0581	33.4303	39.8241	177.154	53.2052	123.212	27.3118	66.1412	29.3087	69.0852	55.299	60.8812	54.6877	54.9172	48.6755	47.6097	78.352	9.09251	92.4407	0	14.2234	96.8114	41.9061	52.6118	0.677221	0.961246	0.208688	0.948487	-0.468533	0.78667	Not Significant	Not Significant	Not Significant
hsa-miR-100-5p	4.25108	28.259	0	32.4909	4.50506	34.914	15.4988	1.60644	25.2824	7.73077	4.87526	17.865	37.7542	32.0096	33.211	18.4474	14.1947	1.8318	23.099	30.6895	25.3672	17.2698	29.5348	12.1689	6.49223	25.4115	5.34854	64.3066	0	0	5.09534	8.38122	15.3052	0.645734	0.977472	-0.000664	0.999706	-0.646398	0.780598	Not Significant	Not Significant	Not Significant
hsa-miR-101-3p	149.142	1890.6	2468.39	1570.63	3280.97	1727.08	2755.1	869.083	413.548	3588.87	278.586	84.4866	1838.63	225.798	337.967	1917.1	3190.48	555.645	3508.72	1652.31	1238.4	302.941	1401.53	3106.46	1255.16	274.232	1830.27	1070.44	2713.28	940.851	107.002	196.435	447.678	-0.213403	0.988442	-0.81451	0.546897	-0.601107	0.740473	Not Significant	Not Significant	Not Significant
hsa-miR-29b-1-5p	7.08514	0	0	0	3.2179	2.99263	7.61803	1.60644	10.8353	11.686	4.87526	20.8425	4.93708	10.8141	0	0	4.53022	9.15898	1.05959	2.89524	6.2814	5.03702	7.42757	1.98098	0	5.29406	9.62736	6.6986	0	5.53132	0	6.80974	0	0.356848	0.988442	-0.193619	0.971098	-0.550466	0.87655	Not Significant	Not Significant	Not Significant
hsa-miR-29b-3p	78.9993	196.205	501.009	283.135	578.256	260.691	517.501	226.026	128.218	441.733	49.449	58.4334	453.34	149.667	255.286	256.587	759.264	189.286	425.107	316.739	298.366	145.354	397.17	447.135	110.368	127.057	254.59	171.484	205.908	349	17.8337	107.384	98.5275	0.106754	0.991078	-0.884456	0.379352	-0.99121	0.302373	Not Significant	Not Significant	Not Significant
hsa-miR-29b-2-5p	1.41703	0	0.336247	0	4.18327	11.638	0	0	0	1.07871	8.35758	2.23312	1.45208	2.16281	0	0	6.3423	4.27419	0	1.73714	0.241592	7.19575	16.1418	3.39596	0	0	6.41824	1.33972	25.8855	2.89736	2.54767	2.61913	2.86973	0.494757	0.988442	1.0098	0.764928	0.515046	0.899512	Not Significant	Not Significant	Not Significant
hsa-miR-103a-3p	14640.4	4475.95	2222.6	8698.28	4195.17	4224.93	4295.52	10943.7	3214.48	9098.94	8030.25	9678.74	5953.83	3728.69	5017.49	5874.67	5438.37	12001.9	11026.5	6528.18	6540.38	12819.2	5491.2	9339.18	1653.36	9958.12	5291.31	12183.4	1056.6	6197.19	4738.67	13879.3	4154.42	0.184444	0.984191	-0.035302	0.995924	-0.219746	0.873723	Not Significant	Not Significant	Not Significant
hsa-miR-106a-5p	2.12554	1.60824	8.40619	0	18.342	4.6552	10.5076	5.30125	0	2.15742	2.0894	10.4212	9.00292	2.16281	1.387	0.479154	5.73827	4.27419	1.69534	14.4762	15.7035	4.31745	2.28091	10.4709	2.16408	3.17643	6.9531	4.01916	12.9428	1.31698	0	1.04765	7.65262	0.319676	0.988442	-0.201765	0.970106	-0.52144	0.866426	Not Significant	Not Significant	Not Significant
hsa-miR-107	400.31	1430.41	1178.21	686.237	2495.48	723.551	954.618	867.316	722.355	1600.63	1154.04	753.307	2603	1298.99	1619.33	1087.68	3670.38	872.545	958.292	4432.9	1525.9	1266.45	1792.79	4729.73	670.864	1070.46	1287.39	2335.13	628.313	307.647	504.439	811.407	2409.62	0.882482	0.484616	0.0047094	0.998574	-0.877772	0.323023	Not Significant	Not Significant	Not Significant
hsa-miR-16-2-3p	0	0.229748	9.41493	1.42817	10.2973	7.98035	6.04189	9.47799	0	6.47227	13.2328	7.07156	6.97	4.32563	0	6.94773	31.7115	4.27419	3.17877	10.1333	0	5.7566	0.11697	10.7539	0	3.17643	2.67427	1.33972	0	6.32151	0	1.57148	8.6092	0.245873	0.989447	-1.08283	0.707044	-1.3287	0.646694	Not Significant	Not Significant	Not Significant
hsa-miR-192-5p	126.115	505.446	1406.86	748.719	1240.18	1932.57	1432.19	416.389	608.584	1129.23	228.441	167.484	1203.49	449.433	649.888	671.534	1362.69	495.195	1219.8	2122.79	525.221	386.412	1020.62	1033.51	950.03	271.056	739.168	265.265	1493.13	569.989	122.288	212.15	587.339	-0.0308537	0.999771	-0.618192	0.622042	-0.587339	0.63772	Not Significant	Not Significant	Not Significant
hsa-miR-192-3p	0	0	0	11.4254	0	0	0	1.44579	0	0	0	0	1.7425	0	0	0	2.41612	0	2.11918	2.31619	0	0	0	0	0	2.11762	0	0	0	5.26792	0	0	0	-0.796876	0.984191	-0.390876	0.958636	0.406	0.948088	Not Significant	Not Significant	Not Significant
hsa-miR-196a-5p	1.41703	0	12.7774	0.357043	6.11401	15.6282	11.5584	0.642575	0	0	52.2349	7.81594	5.2275	1.73025	0.154112	0.239577	62.819	10.3802	3.17877	32.4266	4.83184	3.59787	7.60302	15.2818	23.8049	5.29406	3.74398	9.37805	55.3009	0	7.64301	0	5.73947	0.387634	0.988442	0.413755	0.945493	0.0261215	0.998765	Not Significant	Not Significant	Not Significant
hsa-miR-197-5p	10.982	23.6641	28.9173	0	21.8817	13.3006	14.1853	8.03219	16.253	2.33721	13.2328	6.32719	6.97	2.16281	0	15.5725	7.24835	8.54838	8.05287	15.0552	8.45573	0.719575	0	13.5839	0	0	12.3016	1.33972	0	5.26792	10.1907	3.14296	5.73947	-0.95646	0.961246	-1.69781	0.402834	-0.741346	0.789626	Not Significant	Not Significant	Not Significant
hsa-miR-197-3p	338.315	8.27093	5.04371	44.9874	46.9813	22.2785	21.8033	81.9284	45.1472	22.8327	291.819	403.823	37.4638	611.211	106.799	14.135	34.4296	338.882	11.8674	44.0076	59.4317	630.347	74.6851	55.1844	6.49223	714.698	64.1824	233.111	0	117.475	336.292	581.447	480.202	1.14005	0.797433	1.73779	0.210106	0.597738	0.777026	Not Significant	Not Significant	Not Significant
hsa-miR-199a-5p	162.604	153.472	135.508	261.355	271.591	167.255	416.102	254.46	45.1472	260.149	45.9667	138.826	119.652	20.763	222.537	181.839	147.987	132.5	207.891	90.6209	297.642	68.3596	188.204	202.343	47.6097	131.293	222.499	100.479	225.91	967.981	99.3591	339.44	51.6552	-0.348085	0.984191	0.300431	0.860528	0.648516	0.602631	Not Significant	Not Significant	Not Significant
hsa-miR-199a-3p	11327	5012.19	1448.22	6720.62	5260.3	7028.69	3335.91	12206.7	982.403	3012.12	7589.38	16252.3	3935.15	2328.92	2986.06	6461.63	4995.92	2640.84	6247.97	2066.91	13926.1	3512.96	2638.95	7230.86	1690.14	6441.81	3871.27	5297.26	4985.32	6215.62	6651.96	15240.2	2930	-0.0061932	0.999771	0.0279496	0.998317	0.0341428	0.996062	Not Significant	Not Significant	Not Significant
hsa-miR-208a-3p	0	0	0	0	3.53969	0	0	4.33738	0	0	0	0	0	0	0	0	0	0	0	0	1.44955	0.719575	0	0	0	1.05881	0	0	0	0	0	0	0	-1.97255	0.874114	-2.36246	0.524645	-0.38991	0.953499	Not Significant	Not Significant	Not Significant
hsa-miR-129-5p	4.60534	0	17.8211	0	0.64358	15.6282	8.66879	0	12.6412	6.29249	10.447	1.48875	1.45208	2.16281	0	0	3.02014	1.8318	0	5.21142	2.41592	2.15872	0	0.282997	0	5.29406	4.81368	0	0	0	5.09534	1.57148	3.82631	-2.16178	0.649457	-1.59416	0.628007	0.567624	0.886452	Not Significant	Not Significant	Not Significant
hsa-miR-148a-5p	2.4798	0	0	0	4.50506	11.638	1.83884	7.22897	0	2.87657	5.57172	4.09406	11.0358	1.73025	22.3462	12.9372	2.41612	6.10599	16.7415	2.31619	0.724777	5.03702	0	3.39596	0	5.29406	1.60456	21.4355	0	0	12.7383	13.0957	6.69605	1.03652	0.977472	1.00411	0.732371	-0.0324159	0.998765	Not Significant	Not Significant	Not Significant
hsa-miR-148a-3p	3223.74	4765.67	4518.49	8664.72	4906.97	15932.1	2577.26	5309.44	2905.67	2547.38	2442.5	1461.95	5968.93	1165.76	9481.48	6861.49	8422.58	3258.15	3363.13	14530.6	6473.22	3104.96	8560.07	5689.94	7628.37	3102.32	4379.38	4119.64	11255.5	834.176	3210.06	4089.51	5153.09	0.197855	0.984191	-0.111493	0.958636	-0.309348	0.816966	Not Significant	Not Significant	Not Significant
hsa-miR-30c-5p	110.528	33.5432	115.333	62.4825	162.504	115.382	140.277	94.4586	124.606	102.298	55.0208	120.961	167.28	217.146	78.9822	65.8837	213.826	152.039	136.687	181.531	94.7041	120.889	146.738	129.896	21.6408	121.763	155.108	83.0627	110.602	171.208	30.572	108.956	115.746	0.469254	0.961246	0.0142445	0.998317	-0.45501	0.740473	Not Significant	Not Significant	Not Significant
hsa-miR-30c-2-3p	2.83406	0	4.70746	0	0	6.65029	1.05076	3.53416	0	1.2585	3.48233	2.23312	0	0	0	9.3435	0.302014	0	1.05959	2.02667	1.44955	2.8783	0	0	0	1.05881	0	0	0	0.263396	0	0	2.86973	-0.529034	0.988442	-2.08013	0.577317	-1.5511	0.740473	Not Significant	Not Significant	Not Significant
hsa-miR-30d-5p	1854.54	4317.43	5629.79	3957.82	4568.13	5103.1	4059.1	2068.45	6582.46	5168.11	3068.63	1809.2	5025.66	4871.95	2542.22	3556.28	5385.82	3115.88	6079.07	3448.23	2448.05	3181.24	3178.3	4041.2	5412.36	2730.67	6018.17	3609.21	3505.14	2708.77	3882.65	2236.74	6114.45	-0.170967	0.984191	-0.0671973	0.971098	0.10377	0.948088	Not Significant	Not Significant	Not Significant
hsa-miR-30d-3p	5.31385	18.3799	12.1049	13.9247	4.18327	30.9238	5.51651	3.05223	0	16.8998	2.0894	2.9775	5.2275	0.865125	0	24.916	6.94633	7.32718	13.1389	10.4228	9.66369	0	9.47454	8.20691	6.49223	5.29406	1.06971	8.03832	57.6542	3.95094	12.7383	6.28592	0.956578	-0.42621	0.984191	0.134216	0.971098	0.560425	0.832292	Not Significant	Not Significant	Not Significant
hsa-miR-139-5p	27.9863	0	7.0612	17.1381	25.0996	46.552	40.4544	56.5466	9.02944	12.0456	60.5925	181.627	19.1675	112.034	56.1736	7.66646	45.0001	73.8824	21.4037	29.8209	34.7893	35.9787	16.7851	41.6006	8.65631	51.8818	14.9759	64.3066	0	41.88	12.7383	49.7635	46.8723	0.914284	0.93451	0.239346	0.948487	-0.674937	0.741	Not Significant	Not Significant	Not Significant
hsa-miR-139-3p	337.253	186.096	150.975	521.997	109.087	378.734	285.019	357.593	209.483	128.547	541.85	377.77	126.331	252.617	506.565	178.485	72.4835	387.73	314.274	50.6666	121.521	291.428	284.061	113.765	424.159	275.291	201.105	644.406	0	221.78	216.552	251.961	107.137	-0.300221	0.984191	-0.164502	0.954078	0.135719	0.948088	Not Significant	Not Significant	Not Significant
hsa-miR-7-5p	1025.57	700.043	584.398	794.778	880.739	680.324	1176.07	635.025	902.944	1429.47	651.195	443.647	675.8	608.183	564.048	583.13	832.05	1196.77	1119.35	343.085	520.631	454.771	500.045	1041.15	1233.52	424.583	955.783	316.174	1826.11	1396	101.907	421.156	398.893	-0.331978	0.977472	-0.129503	0.954078	0.202475	0.87655	Not Significant	Not Significant	Not Significant
hsa-miR-7-1-3p	4.25108	0	11.7687	0	9.3319	1.33006	2.8896	22.0082	0	5.03399	0	1.86094	0.290417	5.62331	0	0	6.3423	1.8318	0.847671	7.52761	5.31503	12.2328	0	1.98098	0	11.6469	7.48795	5.35888	0	23.1789	0	14.1433	3.82631	-0.642934	0.984191	0.517534	0.921246	1.16047	0.740473	Not Significant	Not Significant	Not Significant
hsa-miR-10a-5p	166.501	628.591	135.508	504.859	152.85	481.813	312.865	404.18	93.9062	249.902	242.37	314.498	298.548	304.957	316.776	316.96	265.471	300.414	724.759	328.03	369.636	443.978	204.112	299.977	272.674	424.583	150.294	348.327	58.8308	241.271	473.867	292.819	300.365	0.17007	0.988442	-0.108674	0.958636	-0.278744	0.824301	Not Significant	Not Significant	Not Significant
hsa-miR-10a-3p	8.50217	0	0	0	3.86148	1.33006	9.71956	0	0	2.15742	4.17879	10.0491	2.03292	2.16281	0	14.8538	5.43626	0	12.7151	0	15.7035	4.31745	8.77272	5.65994	0	2.11762	17.6502	4.01916	0	17.1208	2.54767	9.9527	0	1.19393	0.961246	1.153	0.704958	-0.0409319	0.998765	Not Significant	Not Significant	Not Significant
hsa-miR-10b-5p	48.1789	516.704	111.97	997.221	165.4	637.763	240.887	161.929	99.3238	329.007	239.584	116.122	347.048	275.542	456.787	186.87	219.262	212.488	499.066	450.209	141.09	438.221	96.8508	289.506	409.011	509.288	188.803	235.791	82.3631	157.248	338.84	126.766	209.491	-0.169856	0.988442	-0.365031	0.79349	-0.195176	0.905727	Not Significant	Not Significant	Not Significant
hsa-miR-10b-3p	7.79365	0	0	0	10.9409	20.2834	17.0749	0	0	1.79785	5.57172	14.8875	9.29333	1.73025	17.7999	11.9788	8.75842	1.8318	7.2052	4.63238	6.2814	7.19575	8.83121	7.07493	0	8.47049	16.0456	6.6986	28.2388	12.9064	0	2.09531	0.956578	0.508911	0.984191	0.546038	0.888472	0.0371268	0.998765	Not Significant	Not Significant	Not Significant
hsa-miR-34a-5p	220.348	0	19.8386	9.64016	19.951	159.607	69.0877	24.7392	43.3413	57.3515	13.2328	30.8916	198.645	5.62331	44.5382	41.926	115.37	59.8387	50.4364	56.1676	29.4742	27.3438	57.4906	32.8277	80.0709	46.5877	50.8111	13.3972	22.3557	19.7547	22.929	62.8592	11.4789	-0.00504602	0.999771	-0.660641	0.708211	-0.655595	0.740473	Not Significant	Not Significant	Not Significant
hsa-miR-181a-5p	212.554	1533.8	618.695	832.267	1788.19	702.935	1238.59	1174.31	169.753	962.93	733.378	1683.03	1411.72	792.022	1024.69	875.894	841.412	261.947	456.895	1069.5	1742.6	962.071	462.147	1666.85	181.783	1232.46	557.852	1909.1	2120.26	599.226	1215.24	941.316	1622.36	0.16944	0.988442	0.347568	0.779417	0.178128	0.909228	Not Significant	Not Significant	Not Significant
hsa-miR-181a-2-3p	52.7843	123.145	33.961	136.033	102.651	75.4808	109.279	115.664	50.5649	64.0036	73.1289	120.589	101.355	84.7823	100.635	75.2272	66.4432	40.2995	118.038	45.1657	96.6369	78.4336	97.9621	76.9752	0	73.058	52.4157	92.4407	63.5373	156.457	117.193	84.8599	37.3065	-0.00673632	0.999771	-0.177189	0.948487	-0.170453	0.92809	Not Significant	Not Significant	Not Significant
hsa-miR-181b-5p	40.7395	292.24	81.7081	145.316	371.345	418.636	364.615	177.672	50.5649	112.006	156.008	212.147	272.701	135.392	138.854	230.473	176.074	59.2281	79.0453	198.903	293.776	146.793	111.94	250.169	73.5786	245.644	107.506	219.714	502.415	106.675	264.958	165.529	288.887	-0.181473	0.988442	0.125007	0.956675	0.306481	0.824301	Not Significant	Not Significant	Not Significant
hsa-miR-181c-5p	2.4798	9.41968	0	0	6.4358	5.98526	15.4988	5.94382	0	2.87657	0	4.46625	1.45208	4.75819	0	5.51027	2.41612	0	4.66219	5.79047	10.6301	4.31745	6.02394	11.8859	0	1.05881	8.0228	17.4164	0	3.68755	0	7.8574	0.956578	0.0881285	0.999771	-0.0214983	0.998317	-0.109627	0.996062	Not Significant	Not Significant	Not Significant
hsa-miR-181c-3p	2.83406	0	0	13.9247	5.14864	0	9.19418	12.8515	0	7.3712	0	1.48875	9.29333	0	22.0379	14.6142	7.55036	0	7.41712	0.868571	4.59025	0	6.43333	5.94294	0	2.11762	0	2.67944	7.0597	0	43.3104	4.71444	0	0.390383	0.988442	0.407896	0.948487	0.0175128	0.998765	Not Significant	Not Significant	Not Significant
hsa-miR-182-5p	226.016	2775.36	3469.74	5264.24	2445.6	1661.57	4842.7	1876.16	2138.17	1391	3358.36	504.314	1839.79	1296.39	1854.27	1301.14	5827.37	980.011	2590.48	4260.34	851.613	701.585	2644.22	4165.43	3527.45	669.169	1559.63	1044.98	8255.14	931.632	285.339	324.772	551.945	-0.272264	0.984191	-0.490638	0.732371	-0.218374	0.901693	Not Significant	Not Significant	Not Significant
hsa-miR-183-5p	85.7302	353.123	506.052	1314.99	802.544	247.391	839.297	563.86	534.543	374.313	1764.84	260.903	393.805	679.556	304.139	208.911	1581.35	362.085	466.431	1438.35	376.401	287.83	666.493	1401.4	1923.86	376.937	556.248	365.744	3194.51	108.256	165.599	171.291	352.977	-0.0505982	0.999771	0.255158	0.90996	0.305757	0.84929	Not Significant	Not Significant	Not Significant
hsa-miR-183-3p	0	0	3.69872	0	6.4358	0	3.15229	0	0	0	0	0	3.19458	0	14.7177	0	7.55036	0	0	4.34285	0	0	6.95969	2.26398	0	0	0	0	0	0	0	0.523826	5.73947	1.27583	0.977472	-0.74398	0.909762	-2.01981	0.611295	Not Significant	Not Significant	Not Significant
hsa-miR-187-3p	4.25108	0	0	0	0	7.31532	0	0	0	0	0	1.48875	0	0	0	0	0.604029	0	1.27151	0	2.41592	2.15872	0	0.848991	0	2.11762	0	5.35888	0	1.05358	2.54767	0.523826	0	-0.644048	0.984191	0.235247	0.971098	0.879295	0.84929	Not Significant	Not Significant	Not Significant
hsa-miR-199b-5p	9.56494	0	0.336247	12.1395	6.4358	9.3104	37.3021	8.03219	9.02944	9.16905	1.39293	1.48875	9.00292	5.62331	0.308223	18.687	15.1007	20.7604	15.6819	5.21142	6.2814	4.31745	4.97121	10.1879	12.9845	4.23524	9.09251	16.0766	21.1791	70.0634	0	9.9527	1.91316	-0.0505501	0.999771	0.806426	0.727206	0.856977	0.740473	Not Significant	Not Significant	Not Significant
hsa-miR-199b-3p	11327	5012.19	1448.22	6720.62	5260.3	7028.69	3335.91	12206.7	982.403	3012.12	7589.38	16252.3	3935.15	2328.92	2986.06	6461.63	4995.92	2640.84	6247.97	2066.91	13926.1	3512.96	2638.95	7230.86	1690.14	6441.81	3871.27	5297.26	4985.32	6215.62	6651.96	15240.2	2930	-0.0061932	0.999771	0.0279496	0.998317	0.0341428	0.996062	Not Significant	Not Significant	Not Significant
hsa-miR-203a-3p	8.85642	22.5153	1.34499	37.1325	11.9062	4.32269	6.04189	8.67477	18.0589	0	0	0.372187	28.1704	7.35356	0	8.38519	5.13424	8.54838	6.14561	3.76381	3.62388	9.35447	44.0975	9.0559	86.5631	7.41168	12.8365	13.3972	0	2.10717	25.4767	7.8574	23.9144	-0.0579347	0.999771	0.863489	0.729368	0.921423	0.740473	Not Significant	Not Significant	Not Significant
hsa-miR-204-5p	6.02237	0	0	16.781	1.60895	5.98526	0	0	10.8353	0	8.35758	8.18812	4.35625	21.1956	0	0	0.906043	6.71658	0	1.15809	2.17433	4.31745	0	2.82997	0	7.41168	0	5.35888	0	0	10.1907	0	2.86973	-0.163183	0.996614	-0.694114	0.907162	-0.53093	0.912204	Not Significant	Not Significant	Not Significant
hsa-miR-204-3p	0.708514	0	0	0	0	0	0	0	0	0	2.78586	2.60531	1.16167	3.4605	15.18	0	1.81209	0	2.11918	0	0.966369	0	5.96545	0	0	0	0	0	0	2.10717	0	1.04765	3.82631	3.00974	0.526018	1.42153	0.711388	-1.58821	0.740415	Not Significant	Not Significant	Not Significant
hsa-miR-205-5p	7.4394	49.6256	15.8036	23.2078	35.3969	25.2711	45.9709	16.3857	30.7001	13.4839	20.894	6.69937	106.293	50.1773	17.7999	14.6142	23.8591	52.5115	6.99328	39.0857	14.4955	30.9417	60.4148	37.3556	30.2971	49.7641	21.929	32.1533	0	4.47773	132.479	56.5733	54.5249	0.457463	0.984191	0.705553	0.663655	0.24809	0.912204	Not Significant	Not Significant	Not Significant
hsa-miR-210-3p	12.7533	10.1089	100.202	38.9177	54.0607	80.801	51.7501	10.7631	12.6412	73.712	0	0	33.1075	0.865125	48.314	53.1861	28.9934	29.9193	35.1783	53.2723	8.69732	20.1481	67.9593	28.2997	64.9223	17.9998	55.6248	9.37805	21.1791	68.2196	0	27.7628	77.4828	-0.369703	0.984191	-0.0871782	0.97935	0.282525	0.912204	Not Significant	Not Significant	Not Significant
hsa-miR-211-5p	2.12554	0	5.37996	0	2.57432	1.66257	1.83884	0	9.02944	1.07871	2.78586	1.11656	0	6.05588	0	0	5.13424	3.66359	1.05959	3.18476	0	2.15872	0	1.13199	0	0	0	0	0	0	0	2.61913	3.82631	-0.376982	0.988442	-1.56819	0.682834	-1.19121	0.776089	Not Significant	Not Significant	Not Significant
hsa-miR-181a-3p	16.6501	68.9245	23.8736	94.9734	56.3132	57.8575	38.3529	139.278	10.8353	51.059	20.1975	85.2309	98.1608	25.5212	0.0770558	95.3516	56.7787	29.9193	71.4163	38.2171	92.5298	28.0634	37.7812	48.9585	0	65.6463	32.0912	41.5313	23.5323	27.1298	63.6917	41.9061	39.2197	0.0470094	0.999771	-0.503787	0.770485	-0.550797	0.760817	Not Significant	Not Significant	Not Significant
hsa-miR-214-5p	1.77128	0	0	13.5676	3.53969	1.99509	2.8896	0	9.02944	0	0	2.60531	1.45208	1.73025	0	0	3.02014	0	2.75493	1.15809	2.65751	2.15872	8.18787	1.13199	0	3.17643	0	6.6986	0	7.1117	12.7383	1.57148	2.86973	-0.478334	0.988442	0.351939	0.954078	0.830273	0.824301	Not Significant	Not Significant	Not Significant
hsa-miR-214-3p	0	0	0	0	0	0	0	0	0	0	3.48233	1.11656	0	0.865125	0.0770558	0	0	0	0	2.89524	0	2.15872	5.20515	0	0	4.23524	0	0	0	0	0	1.57148	3.82631	1.61035	0.961246	1.80207	0.639497	0.191711	0.98756	Not Significant	Not Significant	Not Significant
hsa-miR-215-5p	6.73088	0.689245	12.4412	26.0641	22.5253	32.9189	6.82996	38.8758	14.4471	40.0921	21.5904	10.0491	26.1375	6.05588	24.1185	15.8121	38.0538	11.6014	56.582	414.019	7.48936	5.7566	11.0536	15.2818	36.7893	12.7057	3.20912	1.33972	5.88308	19.4913	10.1907	5.76209	1.91316	1.27956	0.686281	-0.935207	0.628007	-2.21477	0.165697	Not Significant	Not Significant	Not Significant
hsa-miR-216a-5p	0	0	0	54.2705	0	9.97543	0	0	0	0	0	0.372187	2.03292	0	0	6.94773	0	0	3.17877	4.9219	0	0	7.77848	3.11297	0	2.11762	0	0	0	0	0	0	0	-1.39425	0.961246	-4.50727	0.163156	-3.11303	0.407973	Not Significant	Not Significant	Not Significant
hsa-miR-217-5p	0	0	0	11.4254	0	2.3276	3.94036	0	0	0	0	0.744375	1.16167	0	0	0	0	1.8318	0	0	0	0	0	0.848991	0	1.05881	0	0	0	0	0	0	0	-2.13814	0.870496	-3.4708	0.333406	-1.33266	0.780598	Not Significant	Not Significant	Not Significant
hsa-miR-218-5p	0	0	6.72495	0	8.68832	3.99017	3.15229	0	0	0.359571	0	0	0.580833	1.29769	0	2.39577	9.96648	0	1.48342	2.89524	0	12.2328	6.31636	1.98098	0	0	0	0	64.7139	0	0	2.61913	22.0013	0.487869	0.988442	2.21019	0.411297	1.72232	0.576999	Not Significant	Not Significant	Not Significant
hsa-miR-219a-5p	3.54257	0	0	0	9.3319	0	0	0	0	5.93292	0	0	0	0	0	0	0.604029	0	0	0	0	4.31745	0	1.41499	0	4.23524	0	0	0	0	0	1.04765	0	-1.84411	0.961246	-1.46789	0.741125	0.376214	0.948088	Not Significant	Not Significant	Not Significant
hsa-miR-221-5p	0.708514	0	0	5.71269	0	0	0	0	0	0	0	1.11656	1.45208	1.29769	0	0	2.1141	0	0	0	2.17433	0	0	3.11297	0	4.23524	0	2.67944	0	0	0	3.66679	0	0.52532	0.988442	0.975002	0.84319	0.449682	0.948088	Not Significant	Not Significant	Not Significant
hsa-miR-221-3p	6351.83	1470.16	856.759	1217.16	1652.71	1408.2	2273.33	4585.42	588.719	1772.68	2225.21	12834.5	2805.43	2638.2	2471.18	1426.68	1398.33	1254.78	1391.24	1621.04	3780.92	2068.78	1652.14	2818.37	251.033	3934.54	1691.74	3960.21	524.771	3305.36	2822.82	8499.08	3311.67	0.403968	0.977472	0.503404	0.704958	0.0994362	0.95903	Not Significant	Not Significant	Not Significant
hsa-miR-222-3p	116.196	74.4384	58.5071	45.7015	168.296	76.1458	112.432	175.423	12.6412	82.3417	105.863	393.402	143.756	263.431	589.939	46.9571	128.356	131.279	52.7675	305.447	124.42	134.56	206.685	203.192	34.6252	169.41	63.1127	179.523	64.7139	57.6838	112.097	141.957	237.231	1.16245	0.236851	0.332125	0.831344	-0.830323	0.42777	Not Significant	Not Significant	Not Significant
hsa-miR-223-5p	54.9098	16.0824	6.72495	6.06973	23.8124	40.2342	43.8694	36.6268	74.0414	28.7657	28.5551	48.7566	11.0358	16.0048	36.3703	17.2495	31.7115	32.3617	47.0457	12.739	38.6548	24.4655	0	19.8098	23.8049	27.5291	35.3003	48.2299	55.3009	116.158	15.286	38.2393	10.5224	-0.332243	0.984191	0.34641	0.89401	0.678652	0.740415	Not Significant	Not Significant	Not Significant
hsa-miR-223-3p	12218.3	3216.93	7898.12	7582.88	9134.65	7743.93	13565.6	14347.7	3487.17	8125.94	6820.49	23053.3	6815.5	8485.15	5783.27	7676.29	11222.6	10704.4	11295	4768.16	17851.7	5694.71	9868.02	9418.14	2354.52	7745.2	8798.34	7936.51	11028.4	23814.2	4246.96	8258.12	3299.24	0.253531	0.984191	0.00859199	0.998317	-0.244939	0.84929	Not Significant	Not Significant	Not Significant
hsa-miR-224-5p	1427.66	276.157	77.0007	499.146	310.527	304.583	1588.23	1401.46	621.225	158.391	4247.74	3417.05	239.013	320.096	96.0115	801.625	330.706	1404.38	299.016	280.259	312.62	183.492	503.203	157.629	493.41	1593.51	5067.74	253.207	2505.02	7143.57	1762.99	854.885	136.791	-0.627932	0.961246	1.15045	0.369621	1.77838	0.149369	Not Significant	Not Significant	Not Significant
hsa-miR-200b-5p	0.708514	5.97345	0	0	0	1.33006	4.20305	4.17674	0	1.43828	6.96465	2.60531	2.03292	1.29769	0	0	0.906043	3.05299	0	4.34285	0	2.15872	0	0.848991	0	2.11762	0	0	0	0	0	1.04765	0	-0.776949	0.984191	-2.49814	0.439345	-1.72119	0.694127	Not Significant	Not Significant	Not Significant
hsa-miR-200b-3p	8.14791	0	0	13.9247	5.47043	19.2858	2.8896	22.9721	0	17.7987	41.7879	17.865	26.4279	10.3815	0.0770558	2.63535	16.9128	10.9908	21.4037	77.0133	0	8.6349	0.0584848	13.3009	4.32815	10.5881	12.3016	13.3972	0	6.8483	28.0244	11.0004	0.956578	0.390473	0.988009	-0.330635	0.950762	-0.721109	0.796958	Not Significant	Not Significant	Not Significant
hsa-let-7g-5p	6549.5	839.959	2128.11	1161.1	3211.46	1683.85	3122.34	3857.22	2259.17	1511.1	5629.53	15560	3854.7	6419.23	638.561	1013.17	6387.6	7418.77	2249.93	6088.97	4165.05	3687.82	1653.01	6461.1	1445.6	2823.85	2300.41	2564.23	1814.34	2327.63	1370.65	2875.28	1050.32	0.796651	0.662176	-0.493141	0.681577	-1.28979	0.165697	Not Significant	Not Significant	Not Significant
hsa-let-7g-3p	0	8.73043	11.7687	0	4.82685	0.665029	3.67767	0	0	7.73077	0	0	0.87125	0	0	0	6.04029	0	0	2.89524	0	2.15872	6.25787	2.54697	0	1.05881	2.67427	0	0	0	0	0	2.86973	-1.079	0.977472	-2.08783	0.559146	-1.00882	0.816966	Not Significant	Not Significant	Not Significant
hsa-let-7i-5p	40292.1	21722.5	12220.9	23029.6	32280	28160	23403.1	37875.8	21212	11389	70010.1	59182.3	17408.7	16333.1	12685.3	18116.3	34253.3	30672.8	24439.6	23444.8	54142.3	17633.2	17618.9	40715.9	17557.2	19572.1	34371.8	37032.6	52170	15758.7	20707.5	31497.2	14078	-0.051863	0.996614	-0.116292	0.954078	-0.0644289	0.9772	Not Significant	Not Significant	Not Significant
hsa-let-7i-3p	8.85642	8.50068	74.3107	0	48.912	25.9361	41.7678	14.6186	27.0883	53.7558	1.39293	2.23312	34.85	1.29769	18.9557	24.916	42.886	9.15898	14.1985	41.9809	23.1929	7.19575	30.1197	20.0928	12.9845	8.47049	13.3713	2.67944	0	9.21887	0	6.80974	22.0013	-0.409859	0.984191	-1.7021	0.262091	-1.29224	0.451803	Not Significant	Not Significant	Not Significant
hsa-miR-1-3p	328.396	103.846	19.8386	59.6262	138.37	55.8624	334.931	60.7234	90.2944	37.7549	150.437	428.388	23.2333	3.89306	15.1029	89.3622	45.6042	263.779	203.017	10.4228	81.6582	177.735	23.5109	57.4484	157.978	107.999	115.528	68.3258	81.1865	840.234	157.956	137.243	58.3513	-0.19847	0.988442	0.614062	0.707044	0.812532	0.587409	Not Significant	Not Significant	Not Significant
hsa-miR-15b-5p	383.66	468.457	1061.53	735.866	2215.84	710.916	1156.1	590.045	525.513	700.623	390.021	365.488	1346.37	721.514	577.533	456.634	2597.02	735.771	674.11	2688.81	819.964	708.781	795.335	2627.34	292.15	779.285	1046.71	1089.19	1198.97	770.961	369.412	446.824	1065.63	0.516647	0.961246	-0.0507868	0.97935	-0.567434	0.607212	Not Significant	Not Significant	Not Significant
hsa-miR-15b-3p	60.2237	20.4476	126.765	40.7029	203.371	81.7985	258.225	68.5949	77.6532	119.198	34.8233	68.8547	124.298	117.224	51.7815	34.4991	197.215	97.0852	93.2438	83.3828	85.0405	30.9417	72.2872	116.595	56.266	71.9992	112.854	32.1533	125.898	179.636	33.1197	62.3354	125.312	-0.139039	0.988442	-0.15573	0.954078	-0.016691	0.998765	Not Significant	Not Significant	Not Significant
hsa-miR-23b-5p	59.8694	0	0	12.1395	9.97548	11.9705	6.56727	12.6909	0	4.67442	30.6445	43.5459	9.87417	18.6002	0	10.3018	3.92619	22.5921	17.1653	8.97523	8.93891	20.1481	6.49181	5.37694	23.8049	23.2938	17.1153	5.35888	0	5.00453	33.1197	24.6198	11.4789	-0.00555191	0.999771	0.226097	0.958636	0.231649	0.948088	Not Significant	Not Significant	Not Significant
hsa-miR-23b-3p	1319.96	319.809	318.763	809.416	451.793	565.94	871.608	1000.49	292.554	960.773	718.056	2310.17	948.211	1322.34	611.669	787.729	767.419	842.015	716.918	457.158	755.7	1362.15	587.421	837.671	194.767	1719.51	534.319	1102.59	92.9527	1377.83	588.512	2086.92	932.663	0.448413	0.961246	0.467677	0.691651	0.0192644	0.998765	Not Significant	Not Significant	Not Significant
hsa-miR-27b-5p	0	7.35194	0	0	0	2.99263	0	0	0	0	0	3.34969	0.87125	5.62331	0	0	1.81209	0	0	1.73714	1.69115	0	0	0.848991	0	5.29406	0	0	0	0	0	1.04765	2.86973	0.329665	0.991208	0.109455	0.995924	-0.22021	0.983723	Not Significant	Not Significant	Not Significant
hsa-miR-27b-3p	1995.53	1128.06	1127.1	1918.75	1920.44	4111.87	2780.58	1700.09	400.907	1232.79	1048.88	1710.2	2262.06	439.484	827.887	2262.33	2330.04	1155.25	1581.75	1429.96	1963.42	1012.44	1452	1769.3	1259.49	2111.27	2034.58	1947.95	2465.01	3062.51	1024.16	2750.09	624.645	-0.180506	0.984191	0.125218	0.954078	0.305724	0.789626	Not Significant	Not Significant	Not Significant
hsa-miR-30b-5p	61.2865	13.0956	32.9523	32.4909	29.6047	11.638	49.6486	50.4422	63.2061	66.7004	10.447	68.1103	37.7542	69.6426	39.2984	28.2701	61.913	88.5368	60.1846	15.6343	35.5141	43.1745	17.1945	53.7694	25.9689	45.5289	28.8821	34.8327	0	60.5811	5.09534	52.9065	46.8723	0.3137	0.984191	-0.184583	0.954078	-0.498283	0.772755	Not Significant	Not Significant	Not Significant
hsa-miR-30b-3p	4.9596	0	3.02623	0	2.57432	1.99509	2.8896	2.5703	0	0	2.78586	3.34969	0	3.02794	0	3.83323	0	0	4.02644	1.15809	1.20796	1.43915	0	0.282997	0	0	0	8.03832	0	3.42415	0	2.09531	0	-0.429361	0.988442	-0.301168	0.966153	0.128194	0.996062	Not Significant	Not Significant	Not Significant
hsa-miR-122-5p	6084.01	7856.7	38407.5	4716.18	27782	102477	33369.3	5749.6	8986.1	6680.1	78742.4	70164	66803.1	80833.8	37114.5	31286.1	48247.1	13003.3	32295.8	59381.3	14647	5392.49	34622.4	14271	46068.9	20113.2	11400.9	7664.54	101271	5208.92	6152.62	8219.36	3423.59	0.422092	0.984191	-0.325307	0.884923	-0.747399	0.611295	Not Significant	Not Significant	Not Significant
hsa-miR-125b-5p	415.898	239.168	372.562	990.08	359.761	1096.63	794.114	290.605	895.72	464.565	686.018	621.925	632.818	1057.62	1222.8	410.635	315.907	687.534	709.924	365.089	344.027	471.321	602.744	245.924	532.363	577.052	449.277	408.615	329.452	568.146	336.292	345.725	251.58	-0.0215512	0.999771	-0.508131	0.628007	-0.48658	0.64392	Not Significant	Not Significant	Not Significant
hsa-miR-125b-1-3p	13.1075	0	0	0	0	0	5.51651	0	0	0	2.0894	0.744375	1.7425	1.73025	0	0	0	50.6797	0	0	1.69115	7.91532	0	0	10.8204	0	2.67427	13.3972	0	0	2.54767	20.9531	13.3921	1.33632	0.977472	1.87737	0.600182	0.541046	0.912204	Not Significant	Not Significant	Not Significant
hsa-miR-128-1-5p	6.02237	7.35194	0	0	2.25253	2.99263	3.41498	2.40966	0	0	3.48233	2.23312	1.16167	3.02794	0	2.63535	1.51007	6.10599	4.87411	1.73714	0	1.43915	0	1.69798	6.49223	1.05881	4.81368	6.6986	0	7.37509	2.54767	4.71444	0	-0.344277	0.988442	0.544664	0.921625	0.888942	0.793202	Not Significant	Not Significant	Not Significant
hsa-miR-128-3p	781.137	321.418	650.303	846.549	983.068	780.079	1306.1	752.938	585.108	938.839	585.727	878.362	491.095	716.324	906.407	665.545	706.11	961.693	965.285	499.139	574.506	594.369	612.57	583.54	718.474	677.639	1034.41	482.299	629.49	1978.37	433.104	684.117	874.312	-0.139348	0.988442	0.106534	0.954078	0.245882	0.824301	Not Significant	Not Significant	Not Significant
hsa-miR-130a-3p	253.294	74.4384	367.518	53.1994	414.465	114.385	250.607	107.953	119.189	235.519	101.684	140.315	172.508	64.0193	73.28	191.662	359.699	244.239	139.866	235.383	203.662	112.973	231.249	198.381	60.5942	121.763	327.33	135.312	216.497	420.907	81.5254	148.243	258.276	-0.0634182	0.996496	0.0511834	0.97935	0.114602	0.948088	Not Significant	Not Significant	Not Significant
hsa-miR-132-5p	0	0	0	0	9.97548	2.99263	0	0	0	2.33721	2.0894	5.58281	1.7425	3.89306	35.1374	4.55196	3.32216	4.88479	2.75493	1.15809	4.59025	0.719575	0	7.92392	0	1.05881	0	8.03832	0	0	0	2.09531	0	1.85447	0.870496	-0.37163	0.954078	-2.2261	0.465492	Not Significant	Not Significant	Not Significant
hsa-miR-132-3p	10.6277	11.9469	6.3887	9.64016	49.2338	64.8403	41.7678	11.2451	19.8648	11.686	20.1975	48.3844	41.82	46.7168	0.0770558	11.9788	31.7115	25.6451	16.5296	51.2457	26.8167	41.0158	0	30.8467	4.32815	46.5877	42.2534	44.2108	57.6542	14.4868	78.9778	87.479	46.8723	0.28925	0.988009	1.00314	0.543222	0.713887	0.740473	Not Significant	Not Significant	Not Significant
hsa-miR-133a-3p	2.83406	6.2032	0	0	7.40117	3.32514	5.51651	0	0	4.67442	9.75051	28.2862	9.29333	4.32563	0	12.458	3.92619	23.2027	8.90054	0.868571	1.44955	15.1111	0.0584848	1.41499	0	9.5293	0	1.33972	0	2.63396	20.3814	5.76209	5.73947	1.19372	0.961246	0.423532	0.946693	-0.770191	0.816966	Not Significant	Not Significant	Not Significant
hsa-miR-135a-5p	0	0	0	0	0	0	0	3.85545	0	0	0	2.60531	1.45208	0	0	0	1.81209	0	0.635753	0	0	2.15872	0	3.67896	0	3.17643	0	4.01916	0	0	0	1.04765	0	1.24179	0.977472	1.20228	0.774902	-0.0395011	0.998765	Not Significant	Not Significant	Not Significant
hsa-miR-135a-3p	2.12554	0	0	0	0	0	0	0	12.6412	0	0	0	0	0	0	0	0	4.88479	0	0	0	1.43915	0	1.13199	0	0	0	0	0	3.68755	0	2.09531	0	-1.09926	0.984191	-0.711493	0.935898	0.387766	0.948088	Not Significant	Not Significant	Not Significant
hsa-miR-138-5p	0	7.12219	0	0	0	0	0	2.73095	0	0	0	0	0	0	0	3.59365	0.906043	0	2.75493	0.579047	0	0	0	0	0	0	0	0	0	1.31698	0	0.523826	0	-0.56643	0.988442	-1.69811	0.687409	-1.13168	0.80506	Not Significant	Not Significant	Not Significant
hsa-miR-140-5p	102.735	96.2645	673.84	286.348	399.663	376.739	383.003	276.629	43.3413	205.135	124.667	168.229	247.725	81.7543	530.991	152.611	335.236	156.924	200.686	359.588	337.021	106.497	306.753	322.334	123.352	123.881	151.898	121.915	341.219	148.555	122.288	107.908	73.6565	-0.0859122	0.991208	-0.886033	0.341551	-0.800121	0.4144	Not Significant	Not Significant	Not Significant
hsa-miR-140-3p	58.4524	195.286	590.451	379.537	618.158	220.125	456.819	305.545	518.29	286.398	41.7879	27.9141	293.902	64.4518	597.644	450.405	999.97	237.523	464.736	258.255	262.611	103.619	390.503	256.395	203.423	77.2932	294.169	136.652	816.571	289.999	63.6917	69.1451	139.66	0.023683	0.999771	-0.521318	0.711388	-0.545001	0.740473	Not Significant	Not Significant	Not Significant
hsa-miR-141-5p	0	12.4064	0	0	3.53969	3.65766	0	0	0	2.33721	0	0	3.485	0	0	0	1.51007	1.8318	0	3.18476	0	0.719575	0	2.26398	23.8049	1.05881	0	4.01916	0	3.16075	0	1.57148	0	-1.01013	0.984191	0.818296	0.873793	1.82843	0.607212	Not Significant	Not Significant	Not Significant
hsa-miR-141-3p	22.3182	97.643	54.1358	51.0571	125.82	146.971	102.187	68.5949	30.7001	92.0501	33.4303	29.4028	90.9004	16.8699	21.1903	64.4462	207.484	73.2718	109.138	605.394	99.536	17.2698	27.3709	133.858	71.4146	37.0584	73.8098	49.5697	16.4726	77.4385	7.64301	11.0004	23.9144	0.615565	0.961246	-0.870637	0.524645	-1.4862	0.211299	Not Significant	Not Significant	Not Significant
hsa-miR-142-5p	785.388	774.941	827.841	1104.69	1158.44	986.57	2888.81	1351.34	353.954	2628.46	137.204	78.9037	1033.01	83.4846	474.124	1827.49	1535.74	719.896	2288.08	471.344	1081.61	654.813	1417.79	1136.52	510.722	724.227	1753.25	1342.4	340.042	4758.52	277.696	648.497	276.451	-0.262988	0.984191	0.000288	0.999706	0.263275	0.87655	Not Significant	Not Significant	Not Significant
hsa-miR-142-3p	9507.9	16212.9	6007.73	15895.9	10241.9	14984.1	5170.54	42162.7	691.655	16553.4	5536.2	8010.22	16482.9	3178.9	8472.51	27406.9	16476.1	12898.3	31122.7	19359.3	30091.5	15444.2	15159.7	29540.1	1642.53	13325.1	2952.39	26198.2	562.422	2273.64	7413.72	15932.2	4073.11	0.467603	0.977472	-0.65333	0.628007	-1.12093	0.296691	Not Significant	Not Significant	Not Significant
hsa-miR-143-5p	11.6905	2.98673	32.616	22.1367	7.72296	5.32023	1.31345	7.06833	0	54.1154	3.48233	10.4212	8.7125	4.32563	87.3812	16.0517	3.02014	23.8133	35.6022	13.8971	3.1407	3.59787	8.01242	22.3568	28.133	11.6469	0	0	18.8259	15.5404	5.09534	38.2393	10.5224	0.445541	0.984191	0.0676012	0.995924	-0.377939	0.886951	Not Significant	Not Significant	Not Significant
hsa-miR-143-3p	328.396	2802.24	1056.83	5849.08	1148.79	1778.62	788.335	872.939	99.3238	1445.65	878.243	784.571	958.956	321.827	1421.45	1582.65	1111.41	395.668	1985.03	542.567	2033.72	499.385	1168.82	1738.45	1638.21	589.758	246.568	519.812	1064.84	234.686	1138.81	1888.92	248.71	-0.47024	0.977472	-0.882485	0.400675	-0.412245	0.776089	Not Significant	Not Significant	Not Significant
hsa-miR-144-5p	17.3586	30.5565	66.2408	83.5481	188.891	43.5594	241.413	59.1169	124.606	123.692	6.96465	17.4928	114.715	63.1541	61.6446	45.2801	237.383	69.6082	116.555	115.52	71.0281	29.5026	82.8145	182.25	21.6408	37.0584	297.379	52.2491	77.6566	147.765	10.1907	14.1433	54.5249	0.0515444	0.999771	-0.169196	0.954078	-0.220741	0.91361	Not Significant	Not Significant	Not Significant
hsa-miR-144-3p	32.9459	373.341	1088.77	440.234	1087.01	365.766	2345.57	546.832	169.753	1250.77	90.5405	57.6891	1346.95	327.45	447.617	308.575	1206.25	395.668	909.339	1039.1	683.223	258.327	810.365	1954.66	147.157	190.586	282.938	317.514	96.4825	352.161	17.8337	84.8599	356.804	0.0813927	0.996496	-1.78537	0.0722117	-1.86677	0.136946	Not Significant	Not Significant	Not Significant
hsa-miR-145-5p	14.8788	34.4622	31.9435	56.0557	33.4661	23.941	56.4785	20.2411	9.02944	43.1485	16.0187	85.2309	36.8829	99.922	38.4508	21.8015	38.3558	38.4677	13.1389	24.32	23.1929	32.3809	32.81	28.2997	8.65631	40.2348	28.8821	25.4547	0	77.9653	22.929	56.0494	24.871	0.348471	0.984191	0.0446414	0.995924	-0.30383	0.873723	Not Significant	Not Significant	Not Significant
hsa-miR-145-3p	4.25108	0	0	0.357043	5.79222	6.31777	3.94036	2.24901	12.6412	0	0	16.7484	4.64667	2.16281	0	3.35408	8.75842	0.610599	1.90726	2.89524	3.38229	3.59787	0	5.09395	0	1.05881	0	1.33972	0	2.37057	0	0.523826	0	0.375096	0.988442	-2.1876	0.439345	-2.56269	0.354475	Not Significant	Not Significant	Not Significant
hsa-miR-152-3p	142.057	119.239	117.687	178.164	129.038	317.219	165.232	77.9123	30.7001	230.125	72.4324	69.2269	81.8975	22.9258	40.9166	353.376	162.484	116.014	241.374	103.36	97.1201	100.021	117.496	85.4651	307.299	139.763	142.271	139.331	137.664	141.971	56.0487	146.148	74.6131	-0.231465	0.984191	-0.0105743	0.998317	0.22089	0.878886	Not Significant	Not Significant	Not Significant
hsa-miR-153-3p	1.41703	0	0	0	0.32179	2.66012	0	0	0	0	0	0.372187	1.7425	0	0	0	3.02014	0	0	2.02667	5.31503	0	0	3.39596	0	2.11762	4.81368	8.03832	0	2.89736	0	0	0	1.50361	0.961246	2.20583	0.524645	0.702219	0.87809	Not Significant	Not Significant	Not Significant
hsa-miR-191-5p	24003.7	2306.44	2192	5312.44	2577.21	2915.15	6381.02	8808.1	11019.5	7116.44	4033.93	8376.45	2664.57	3749.02	6068.6	4399.83	2977.26	17457	10358.5	1278.54	3326.24	10634.6	5065.84	1752.6	4778.28	10479.1	14479.6	7379.18	1727.27	50718.2	3714.5	12877.8	3674.22	-0.214108	0.988009	0.808224	0.477536	1.02233	0.304339	Not Significant	Not Significant	Not Significant
hsa-miR-191-3p	62.3492	56.5181	94.1493	73.9079	58.8875	52.8698	83.7984	61.6872	9.02944	50.1601	49.449	104.212	31.6554	60.5588	84.4531	71.3939	25.0672	34.8041	48.3172	14.1867	68.6122	31.6613	45.1503	40.1856	10.8204	52.9406	67.3916	32.1533	0	87.4475	56.0487	57.0971	45.9157	-0.226758	0.988009	-0.378251	0.831344	-0.151493	0.948088	Not Significant	Not Significant	Not Significant
hsa-miR-9-5p	13.4618	8.96018	0	16.424	3.2179	15.9607	1.83884	12.3696	23.4765	18.3381	0	6.32719	6.67958	6.921	0	20.6036	16.6108	2.44239	14.6223	0	15.4619	3.59787	0	12.7349	10.8204	12.7057	12.3016	21.4355	0	2.10717	20.3814	15.7148	1.91316	-0.334879	0.988442	0.0564361	0.998317	0.391315	0.909228	Not Significant	Not Significant	Not Significant
hsa-miR-9-3p	6.37663	0	12.4412	9.9972	0.64358	5.32023	0	1.60644	0	0	0	1.48875	4.06583	0	0	0	1.81209	3.66359	3.39068	1.44762	0	2.15872	0	1.98098	17.3126	4.23524	0	1.33972	0	3.68755	0	0.523826	0	-1.11257	0.977472	-0.198633	0.971098	0.913938	0.816966	Not Significant	Not Significant	Not Significant
hsa-miR-125a-5p	8052.26	1270.51	840.955	2714.24	1057.4	2425.36	2938.2	2524.36	3344.5	2317.97	3896.72	8837.59	783.544	4976.2	2536.14	2062.28	1209.27	8591.73	4525.08	802.559	1595.96	4901.74	2084.87	1665.44	1540.82	2769.85	2045.82	3472.56	244.736	5244.48	2779.51	4278.61	1517.13	0.265165	0.984191	-0.103646	0.96633	-0.368811	0.789626	Not Significant	Not Significant	Not Significant
hsa-miR-125a-3p	32.2374	0	18.8299	0	2.25253	7.31532	0	0	0	0	15.3222	29.0306	5.2275	5.62331	15.257	3.1145	4.83223	11.6014	9.96013	1.15809	9.4221	6.47617	4.15242	5.65994	0	4.23524	3.20912	10.7178	0	2.10717	5.09534	16.7624	7.65262	0.307891	0.988442	-0.304287	0.954078	-0.612178	0.84929	Not Significant	Not Significant	Not Significant
hsa-miR-125b-2-3p	0	0	0	0	0	0.997543	0	0	0	0	0	0	4.35625	0	0	0	1.20806	0	0	0	1.44955	2.8783	0	1.41499	0	1.05881	0	0	0	0	0	0	0	2.78783	0.526018	0.209881	0.998317	-2.57795	0.471428	Not Significant	Not Significant	Not Significant
hsa-miR-126-5p	4177.04	2580.99	2872.9	7292.25	4397.9	11819.9	10753.8	6874.43	1776.99	7766.37	3647.39	2473.93	5034.08	1737.17	640.565	8673.17	6817.98	3470.64	11763.8	3602.54	4154.18	4852.81	3092.09	5577.02	4321.66	8456.73	8445.34	7254.59	3412.19	18952.7	2848.29	7811.82	2448.84	-0.288516	0.984191	0.289392	0.84319	0.577907	0.602631	Not Significant	Not Significant	Not Significant
hsa-miR-126-3p	36987.3	21797.1	26863.8	37253.2	36533.4	54570.9	123872	64775.1	11034	38822.3	23908.3	46252.1	24011.7	15563.6	15526.8	39721.6	35487	39361.6	70184.2	16260.2	64347.1	31628.2	33756.5	42925.6	13309.1	45365.8	70179.7	52013.3	33854.8	272746	16272	61410.3	15545.3	-0.245235	0.984191	0.575078	0.628007	0.820313	0.407973	Not Significant	Not Significant	Not Significant
hsa-miR-127-5p	14.8788	0	0	0	0	0	2.8896	0	5.41766	1.97764	0	0	0	0	22.1921	2.87492	0	3.66359	4.45027	0	2.17433	0	0	1.69798	0	0	7.48795	0	0	3.68755	0	1.57148	0	0.353541	0.989447	-0.525447	0.948487	-0.878988	0.843469	Not Significant	Not Significant	Not Significant
hsa-miR-127-3p	36.8427	0.229748	0	1.07113	0.32179	4.6552	2.10153	4.81932	25.2824	4.31485	3.48233	8.56031	0	2.16281	3.00517	4.55196	2.71813	7.32718	5.72178	1.15809	5.55662	2.8783	1.87151	1.69798	4.32815	0	2.13941	0	0	1.58038	7.64301	8.90505	1.91316	-1.03196	0.969815	-1.35456	0.628007	-0.3226	0.948088	Not Significant	Not Significant	Not Significant
hsa-miR-134-5p	6426.22	300.051	289.845	133.891	79.1603	313.561	1447.16	569.804	418.966	427.53	764.719	892.878	35.7213	131.066	295.355	492.81	147.685	576.405	1121.47	270.415	803.777	530.327	337.048	285.544	443.636	82.5873	206.453	329.571	168.256	231.525	1393.58	1126.75	272.625	-1.15708	0.498161	-1.10459	0.373338	0.0524892	0.996062	Not Significant	Not Significant	Not Significant
hsa-miR-136-5p	9.56494	10.5684	6.3887	13.2106	0	6.9828	3.67767	11.4057	0	19.0572	0	4.46625	3.77542	0	0	15.0934	8.4564	3.66359	26.4897	18.5295	35.2725	6.47617	16.7851	51.7885	0	1.05881	4.81368	12.0575	0	0	0	11.5242	2.86973	0.978582	0.971894	-1.00034	0.720265	-1.97892	0.360305	Not Significant	Not Significant	Not Significant
hsa-miR-136-3p	69.4344	10.7982	10.0874	19.2803	11.2626	4.32269	8.4061	14.7792	14.4471	10.9669	2.78586	8.56031	2.90417	0	0.0770558	12.2184	10.5705	0	34.9664	8.39618	42.7618	9.35447	16.5512	33.1107	0	0	0	4.01916	0	10.0091	20.3814	6.80974	4.78289	-0.21484	0.989447	-1.68321	0.400675	-1.46837	0.490307	Not Significant	Not Significant	Not Significant
hsa-miR-146a-5p	21909	8007.87	6632.82	9142.8	10080.7	13678	7697.36	23232.8	2609.51	18876.4	11631	34109.9	10737.6	7508.85	12753.1	19561.7	9411.07	13078.4	29422	4907.14	20011.6	8102.41	9709.65	7554.61	6117.85	13277.5	7984.83	8922.54	2660.33	12331.7	7604.79	17280	5847.56	0.244166	0.984191	-0.413123	0.725786	-0.65729	0.490307	Not Significant	Not Significant	Not Significant
hsa-miR-146a-3p	0	0	0	0	7.72296	0	21.5406	0	0	0	0	1.48875	11.3263	0	0	0	0.906043	0	0	0	5.55662	0	0	0	0	4.23524	0	4.01916	0	0	0	1.04765	0	-0.839822	0.984191	-1.35404	0.76244	-0.51422	0.941072	Not Significant	Not Significant	Not Significant
hsa-miR-150-5p	850.217	371.273	1008.74	1335.7	956.037	514.067	943.322	685.307	749.443	498.725	1736.98	1824.84	1346.37	10346.9	1786.85	536.892	1998.73	2399.04	836.015	1718.32	560.252	3054.59	1614.3	1071.43	1058.23	2638.56	1731.32	1763.07	174.139	2173.28	3436.81	777.882	1413.82	1.35113	0.0878044	0.941752	0.298967	-0.40938	0.760817	Not Significant	Not Significant	Not Significant
hsa-miR-150-3p	9.91919	2.52723	22.5286	0	6.75759	5.65274	9.71956	4.97996	0	4.31485	22.9834	8.56031	11.6167	20.3304	29.5124	23.4785	25.6712	2.44239	10.5959	13.8971	10.8716	38.1375	12.8082	5.94294	38.9534	16.941	16.0456	17.4164	0	6.05811	78.9778	13.6195	2.86973	1.00851	0.958723	1.34754	0.402412	0.339033	0.894537	Not Significant	Not Significant	Not Significant
hsa-miR-154-5p	35.0714	0	0	0	0	5.98526	11.5584	10.6025	23.4765	5.21377	2.0894	18.2372	0	5.19075	0	5.27069	7.55036	3.66359	15.47	2.89524	12.5628	5.7566	0	7.64092	0	0	0	0	0	2.37057	10.1907	14.1433	3.82631	-0.38399	0.988442	-1.31201	0.681197	-0.928024	0.789626	Not Significant	Not Significant	Not Significant
hsa-miR-154-3p	5.31385	0	0	0	0	1.33006	2.8896	0	0	0	0	8.9325	0	0	0	0.958308	1.20806	4.88479	0	0	3.86548	1.43915	0	0	0	1.05881	0	0	0	0	0	1.04765	0	0.856045	0.984191	-1.64959	0.704958	-2.50563	0.518859	Not Significant	Not Significant	Not Significant
hsa-miR-184	97.4207	0	0	0	0	1.33006	3.94036	0	317.836	0	0	1.11656	1.7425	4.32563	0	4.31239	1.51007	29.9193	0	2.02667	0	14.3915	0	0.282997	12.9845	8.47049	15.5108	176.843	0	11.0626	61.1441	6.28592	14.3487	-3.07833	0.214404	-0.146815	0.97935	2.93152	0.218401	Not Significant	Not Significant	Not Significant
hsa-miR-185-5p	3294.24	3461.62	7334.9	3173.76	4530.48	3139.6	1680.96	3567.42	3557.6	9814.12	1417.31	2114.77	5550.73	2047.32	5790.97	4855.27	4144.24	3263.65	4478.67	3929.99	3000.58	3473.39	5949.19	4594.46	2785.17	3103.38	2853.44	2178.39	830.691	738.036	787.23	2708.18	3978.41	0.00119625	0.999771	-0.882146	0.262091	-0.883342	0.279188	Not Significant	Not Significant	Not Significant
hsa-miR-185-3p	86.4387	105.684	37.996	171.738	31.2136	62.1802	11.033	122.732	16.253	87.7352	225.655	166.368	62.1492	97.3266	131.149	98.7057	28.0873	70.8294	65.4826	110.308	36.4804	125.926	174.519	74.7112	58.4301	218.115	19.7896	87.0818	11.7662	16.8574	63.6917	193.816	74.6131	0.131601	0.989447	-0.0760074	0.972775	-0.207609	0.91361	Not Significant	Not Significant	Not Significant
hsa-miR-186-5p	275.258	1002.16	3011.77	566.984	1475.41	951.324	1107.24	705.387	279.913	2655.07	384.449	615.226	2377.35	1095.25	2077.27	853.373	1533.93	454.896	1461.6	1676.34	916.842	467.724	2735.28	2027.67	283.494	488.112	462.648	622.97	780.096	277.356	165.599	400.203	792.047	0.317996	0.984191	-1.24914	0.135266	-1.56714	0.136946	Not Significant	Not Significant	Not Significant
hsa-miR-186-3p	1.77128	0	0	11.7824	0.32179	5.65274	7.88072	0	0	10.2478	0	2.23312	2.61375	0	21.6527	10.3018	3.92619	3.66359	8.26479	0.579047	4.59025	2.15872	5.55606	3.96196	0	1.05881	6.41824	0	0	4.21434	0	2.61913	6.69605	0.625693	0.984191	-0.483678	0.94117	-1.10937	0.75345	Not Significant	Not Significant	Not Significant
hsa-miR-188-5p	0	0	0	0	0	0.332514	3.67767	0	0	8.27013	0	1.11656	2.03292	0	0	10.0622	2.41612	0	0	0.868571	0	0.719575	6.5503	1.69798	0	0	0	0	0	0	0	0	0	0.760227	0.984191	-5.02882	0.161669	-5.78904	0.165697	Not Significant	Not Significant	Not Significant
hsa-miR-190a-5p	9.56494	36.3002	55.8171	82.834	51.1646	63.1777	181.257	97.6715	18.0589	75.6896	23.6798	26.7975	94.6758	43.2563	102.638	27.3118	56.1747	123.952	183.733	91.779	55.5662	49.6507	116.794	149.705	23.8049	11.6469	33.1609	18.7561	12.9428	26.603	0	7.33357	3.82631	0.446495	0.977472	-2.02617	0.0391674	-2.47267	0.0335736	Not Significant	Significant	Significant
hsa-miR-193a-5p	94.5866	155.08	256.221	21.7796	86.5615	319.546	126.617	61.0447	133.636	225.271	232.619	281.374	404.55	287.222	431.281	170.579	162.182	199.666	183.097	163.581	56.291	215.872	270.668	69.6173	155.814	214.939	96.8085	170.145	77.6566	43.4604	160.503	127.814	179.837	0.516567	0.961246	-0.193689	0.940913	-0.710256	0.490307	Not Significant	Not Significant	Not Significant
hsa-miR-194-5p	37.9055	231.816	556.826	222.795	615.262	542.664	318.644	203.696	316.03	470.498	169.241	149.619	879.963	274.245	807.082	260.42	927.184	241.186	573.873	1144.2	199.072	208.677	458.813	575.05	365.729	265.762	292.565	208.996	311.803	114.051	50.9534	81.1931	250.623	0.621195	0.93451	-0.635292	0.59298	-1.25649	0.168195	Not Significant	Not Significant	Not Significant
hsa-miR-195-5p	7.08514	90.291	73.6382	73.1938	105.547	47.8821	63.3085	45.7835	48.759	75.1503	41.7879	32.0081	137.367	70.0751	69.042	39.7698	169.43	32.3617	71.2043	168.503	75.86	40.2962	110.653	187.061	10.8204	42.3524	39.0443	79.0435	84.7163	27.1298	28.0244	16.2386	38.2631	0.598142	0.961246	-0.589235	0.64919	-1.18738	0.248784	Not Significant	Not Significant	Not Significant
hsa-miR-195-3p	1.06277	0	0	0	0	3.32514	0	0	0	3.05635	4.17879	1.11656	0.290417	0	0	0	2.1141	0	0	1.44762	0	0.719575	0	0.282997	0	2.11762	0	0	0	0	0	2.09531	0	-1.15856	0.977472	-1.03776	0.831344	0.120802	0.996062	Not Significant	Not Significant	Not Significant
hsa-miR-206	82.5419	84.5473	61.197	46.0585	194.039	545.656	2821.3	35.5023	45.1472	37.3953	365.644	437.692	233.495	77.4287	285.183	40.4885	128.96	327.281	120.369	63.9847	157.518	183.492	18.2473	118.576	2200.87	61.4111	225.708	135.312	210.614	105.358	50.9534	24.096	29.6539	-1.22004	0.672764	-0.220152	0.954078	0.999888	0.535516	Not Significant	Not Significant	Not Significant
hsa-miR-320a-3p	2856.02	4790.02	4076.33	995.436	3319.91	1948.53	2264.13	2779.3	1874.51	5405.97	4695.57	6390.83	4766.32	4804.04	8568.83	4154.5	3296.19	1748.14	2938.66	3680.13	2510.63	3758.34	5442.36	2362.46	1558.14	4205.6	2214.29	3224.71	955.412	1230.59	3709.41	2903.05	6598.47	0.395551	0.971894	-0.106743	0.958636	-0.502294	0.63772	Not Significant	Not Significant	Not Significant
hsa-miR-200c-3p	123.281	28.9483	26.8998	13.5676	37.0058	36.9091	22.5914	147.471	45.1472	25.1699	183.17	214.752	71.7329	70.0751	23.9643	44.0822	65.8391	107.465	40.9001	110.598	88.6643	79.8728	30.763	76.6922	45.4456	85.7637	30.4867	58.9477	11.7662	66.9026	107.002	70.7166	35.3934	0.329666	0.984191	-0.142506	0.958636	-0.472172	0.760817	Not Significant	Not Significant	Not Significant
hsa-miR-155-5p	1014.59	461.564	148.285	410.242	267.086	743.17	429.237	662.335	84.8767	181.403	2090.79	1506.61	513.747	887.619	114.351	463.581	565.371	702.188	513.9	273.021	1008.65	1026.11	328.977	635.611	324.612	988.93	407.558	1304.89	128.251	564.985	1892.92	1190.13	300.365	0.153888	0.988442	0.418152	0.753121	0.264263	0.866426	Not Significant	Not Significant	Not Significant
hsa-miR-106b-5p	5.31385	90.7505	215.871	11.4254	198.866	51.8722	89.5775	73.093	16.253	64.0036	4.87526	21.2147	142.885	38.4981	145.173	94.6329	311.981	51.9009	63.1515	235.962	137.466	29.5026	91.7042	279.884	15.1485	33.882	39.0443	37.5122	108.249	23.7057	5.09534	19.3816	71.7433	0.75622	0.958723	-0.923592	0.511545	-1.67981	0.165697	Not Significant	Not Significant	Not Significant
hsa-miR-106b-3p	274.903	513.947	193.342	631.609	245.204	306.578	296.052	840.328	819.873	337.996	944.407	426.155	608.713	553.248	624.46	357.209	340.974	361.474	371.068	468.739	567.983	646.178	650.41	695.041	495.574	552.699	464.253	838.665	358.868	129.591	547.749	1062.32	489.768	0.0635177	0.996496	0.160224	0.945493	0.0967066	0.948088	Not Significant	Not Significant	Not Significant
hsa-miR-29c-5p	12.7533	20.9071	52.7909	21.0655	49.5556	24.6061	30.7348	35.8236	5.41766	56.8122	13.2328	57.3169	56.6313	46.7168	145.867	50.0716	52.8525	17.0968	56.582	31.8476	29.7158	14.3915	56.4378	51.7885	10.8204	8.47049	0	25.4547	4.70646	16.3306	10.1907	25.1437	22.0013	0.797641	0.93451	-1.10371	0.388501	-1.90135	0.149369	Not Significant	Not Significant	Not Significant
hsa-miR-29c-3p	306.432	2097.14	2372.23	1967.31	4261.46	2394.77	3264.46	718.399	805.426	2936.07	448.524	204.703	1853.73	426.939	416.255	2272.87	2700.01	604.493	2387.25	1600.2	1474.68	397.205	1714.42	3004.01	1456.42	454.23	2757.17	1176.27	3762.82	1829.02	333.745	344.678	1136.41	-0.419925	0.977472	-0.413486	0.766324	0.00643932	0.998765	Not Significant	Not Significant	Not Significant
hsa-miR-30c-1-3p	29.7576	0	6.05245	6.78382	2.89611	20.2834	5.7792	8.35348	0	8.44991	19.501	14.8875	2.03292	0	0	19.1662	4.2282	6.71658	2.96685	3.18476	1.93274	2.15872	7.07666	1.69798	6.49223	5.29406	13.3713	5.35888	17.6492	45.3041	7.64301	11.0004	0	-0.948094	0.961246	0.35852	0.946693	1.30661	0.535516	Not Significant	Not Significant	Not Significant
hsa-miR-200a-3p	6.37663	38.3679	34.6335	16.424	14.1588	31.9214	14.7107	8.03219	7.22355	17.619	48.7526	26.7975	25.2663	8.65125	20.1116	11.2601	19.3289	17.7074	11.4436	62.5371	11.1132	10.7936	0	24.3377	30.2971	21.1762	13.9062	14.7369	0	24.2324	2.54767	4.19061	9.56578	-0.176823	0.989447	-0.690842	0.732371	-0.514019	0.816966	Not Significant	Not Significant	Not Significant
hsa-miR-101-2-5p	0	0	0	0	2.25253	0	0	0	0	4.31485	0	0	2.32333	0	0	8.14562	0.302014	0	0	0.289524	0	2.15872	7.54454	1.41499	0	0	0	0	0	0	0	0	0	1.4152	0.977472	-4.17781	0.235928	-5.59301	0.165697	Not Significant	Not Significant	Not Significant
hsa-miR-34c-5p	0	0	0	0	0	0	0	0	0	0	0	0	0	0	0	0	0.906043	14.6544	0	3.47428	0	0	0	0.848991	0	0	0	0	0	2.89736	0	0	0	5.40569	0.0645086	3.56626	0.135266	-1.83942	0.760817	Not Significant	Not Significant	Not Significant
hsa-miR-34c-3p	0	0	0	0	0	0	0	0	0	0	0	0	0	3.02794	0	0	0	15.265	0	2.89524	0	1.43915	0	0	0	1.05881	0	0	0	3.68755	0	0	0	5.58693	0.0645086	4.12348	0.103402	-1.46345	0.760817	Not Significant	Not Significant	Not Significant
hsa-miR-299-5p	15.9416	0	0	0	0	0.332514	0	0	0	0	6.26819	5.955	0.290417	2.16281	0	0	0.604029	1.8318	1.90726	1.44762	0.966369	11.5132	0	4.52795	0	0	3.20912	1.33972	0	3.16075	0	2.09531	0	0.204478	0.996496	-0.765139	0.89401	-0.969617	0.824301	Not Significant	Not Significant	Not Significant
hsa-miR-299-3p	13.1075	0	0	0	0	5.65274	3.67767	3.05223	0	0.719141	0	0.744375	0	3.02794	0	0	0	0	6.56945	3.18476	2.17433	4.31745	0	1.41499	0	0	0	0	0	0	0	1.57148	0	-0.544154	0.988442	-3.26146	0.320149	-2.7173	0.437288	Not Significant	Not Significant	Not Significant
hsa-miR-301a-5p	4.9596	0	0	0	11.2626	0	8.4061	4.49803	0	4.49463	5.57172	8.56031	2.61375	9.94894	19.7263	6.94773	0.604029	0.610599	4.66219	0.868571	6.03981	2.8783	0	8.20691	8.65631	1.05881	0	1.33972	0	6.5849	7.64301	2.61913	0	0.614374	0.984191	-0.26562	0.966153	-0.879994	0.796958	Not Significant	Not Significant	Not Significant
hsa-miR-301a-3p	64.829	26.1913	78.3457	33.562	93.6408	46.2195	113.745	22.1689	41.5354	75.8694	2.78586	14.1431	52.275	20.3304	17.8769	72.3523	85.1681	65.334	68.0256	28.3733	59.9149	52.529	42.6939	72.7302	0	44.4701	72.2052	32.1533	17.6492	241.007	12.7383	53.4303	24.871	-0.120847	0.991208	0.0385838	0.998317	0.15943	0.948088	Not Significant	Not Significant	Not Significant
hsa-miR-99b-5p	1611.87	965.632	206.456	663.029	305.379	747.492	1152.16	705.708	964.344	702.242	596.871	1654.75	172.217	694.263	561.12	828.936	288.122	1823.86	2126.17	137.234	395.728	841.183	388.398	418.27	246.705	402.348	661.614	1049	41.1816	1705.49	743.919	1397.57	274.538	0.0198426	0.999771	-0.112118	0.966153	-0.131961	0.948088	Not Significant	Not Significant	Not Significant
hsa-miR-99b-3p	17.7128	25.502	0	0	3.53969	14.9631	25.7437	9.95992	0	8.09034	0	10.4212	9.87417	0	19.2639	30.1867	13.2886	23.2027	41.7478	3.47428	4.34866	5.7566	4.21091	8.48991	0	5.29406	9.62736	14.7369	0	17.3841	2.54767	8.90505	2.86973	0.468103	0.984191	-0.466791	0.909762	-0.934894	0.741	Not Significant	Not Significant	Not Significant
hsa-miR-296-5p	2.4798	5.05446	5.71621	14.6388	16.0895	0	9.45687	4.17674	10.8353	7.01163	16.0187	14.1431	7.84125	58.396	0	8.62477	21.443	27.4769	3.81452	13.0286	6.03981	25.1851	11.7554	22.9228	30.2971	23.2938	3.74398	6.6986	0	1.84377	2.54767	13.0957	91.8315	1.03011	0.958723	1.21667	0.535292	0.186561	0.956549	Not Significant	Not Significant	Not Significant
hsa-miR-296-3p	1.06277	14.0146	5.71621	7.85495	3.53969	28.2637	4.20305	0	0	6.47227	4.17879	0.744375	4.93708	0	0	3.83323	4.53022	0	3.39068	0.289524	5.31503	0	0	0.848991	21.6408	5.29406	0	2.67944	0	0	0	6.80974	0	-1.87425	0.747979	-0.813145	0.841009	1.06111	0.760817	Not Significant	Not Significant	Not Significant
hsa-miR-130b-5p	6.37663	0	0	0	4.82685	3.32514	3.67767	12.3696	10.8353	1.97764	1.39293	21.9591	10.1646	17.7351	21.4215	0	0.906043	0	6.14561	13.3181	8.93891	5.7566	0	8.77291	0	12.7057	5.34854	13.3972	0	6.8483	15.286	15.7148	31.5671	1.1411	0.961246	1.48123	0.5407	0.340135	0.930594	Not Significant	Not Significant	Not Significant
hsa-miR-130b-3p	91.044	63.87	111.97	24.2789	96.5369	178.56	74.0788	55.1008	66.8178	94.3873	71.7359	62.1553	74.0563	43.2563	79.4445	160.037	131.678	105.634	102.144	140.419	55.8078	68.3596	98.5469	46.4115	51.9379	74.1168	86.6463	42.8711	114.132	123.269	15.286	52.9065	111.92	0.0898357	0.991208	-0.169672	0.948487	-0.259507	0.857684	Not Significant	Not Significant	Not Significant
hsa-miR-30e-5p	302.89	1859.12	3236.72	1485.66	3016.46	2850.98	2347.14	720.327	769.308	3906.02	258.389	206.564	2940.47	363.353	566.899	2313.12	3068.16	741.267	3550.26	2088.04	1265.46	719.575	1681.73	2336.14	1296.28	690.345	1564.45	936.465	1763.75	938.744	252.219	324.249	1344.95	-0.167374	0.988442	-0.898018	0.387261	-0.730644	0.518859	Not Significant	Not Significant	Not Significant
hsa-miR-30e-3p	392.871	37.2192	137.861	84.2621	174.41	653.723	382.478	262.813	30.7001	195.067	149.74	297.378	246.273	89.1079	104.873	245.087	161.578	143.491	386.114	65.1428	191.583	155.428	106.325	198.381	77.9068	211.762	209.128	203.638	69.4203	1001.7	112.097	347.821	75.5697	-0.307131	0.984191	0.176714	0.948487	0.483845	0.747846	Not Significant	Not Significant	Not Significant
hsa-miR-26a-2-3p	1.41703	0	0	0	0	4.32269	6.04189	10.7631	0	2.33721	1.39293	1.11656	3.77542	0	0	1.91662	3.92619	2.44239	3.81452	8.10666	0.483184	5.7566	0.11697	0.282997	0	1.05881	7.48795	1.33972	0	0	0	1.57148	0	-0.00232922	0.999771	-0.823009	0.852959	-0.82068	0.839195	Not Significant	Not Significant	Not Significant
hsa-miR-361-5p	963.933	153.472	141.224	199.23	257.432	260.026	268.207	277.914	66.8178	193.809	628.212	1167.55	394.967	500.908	0	282.94	304.431	246.071	204.077	203.825	403.942	600.125	120.362	420.251	138.501	845.99	231.057	573.4	148.254	620.561	489.153	1172.32	597.861	0.266126	0.984191	0.788012	0.581786	0.521886	0.760817	Not Significant	Not Significant	Not Significant
hsa-miR-361-3p	136.035	164.959	146.94	204.586	190.178	232.76	212.254	151.808	325.06	149.222	266.746	248.993	158.858	414.828	446.846	94.3933	205.37	291.256	326.353	310.08	85.7652	131.682	355.646	158.195	188.275	147.175	197.896	159.427	44.7114	307.647	264.958	83.2884	111.92	0.326274	0.984191	-0.244593	0.873793	-0.570867	0.593722	Not Significant	Not Significant	Not Significant
hsa-miR-362-5p	6.37663	9.18993	6.3887	0	0	0	0	1.76708	0	6.1127	2.78586	10.4212	14.8113	1.73025	0	0	6.94633	2.44239	7.2052	5.21142	5.31503	3.59787	0	9.6219	0	7.41168	3.20912	12.0575	0	10.0091	0	10.4765	0	0.773292	0.984191	0.700174	0.860528	-0.0731175	0.997864	Not Significant	Not Significant	Not Significant
hsa-miR-362-3p	0	0	3.36247	0	0	0	0	3.21288	0	0	0	0	2.32333	0	0	0	1.51007	0	0	1.44762	0.724777	2.8783	0	0	0	0	0	0	0	2.10717	0	0.523826	0.956578	0.11481	0.999771	-0.414633	0.954078	-0.529443	0.92689	Not Significant	Not Significant	Not Significant
hsa-miR-363-3p	46.7619	685.339	296.234	419.168	798.682	332.182	508.044	320.163	155.306	402.719	130.239	78.9037	1059.15	577.471	779.65	198.13	660.506	159.366	231.838	866.544	521.839	386.412	483.845	1294.99	151.485	314.467	496.879	964.599	450.644	133.278	285.339	303.296	1200.51	0.592202	0.958723	0.359733	0.804578	-0.232469	0.87809	Not Significant	Not Significant	Not Significant
hsa-miR-365a-5p	3.54257	0	0	10.3542	0	1.66257	0	0	18.0589	0	0	0.744375	1.45208	0	0	0	0.604029	0.610599	0	0	0	4.31745	0	0.565994	0	4.23524	0	1.33972	0	0	2.54767	13.0957	8.6092	-2.22554	0.797433	0.203088	0.972775	2.42862	0.42777	Not Significant	Not Significant	Not Significant
hsa-miR-365a-3p	0	0	0	0	4.50506	14.2981	8.14341	0.160644	27.0883	3.95528	3.48233	14.1431	34.2692	24.6561	0	4.31239	8.75842	5.49539	6.35753	4.9219	0.241592	7.19575	6.66727	3.67896	0	8.47049	4.81368	0	0	4.47773	2.54767	3.14296	11.4789	0.777204	0.984191	-0.436988	0.945493	-1.21419	0.719511	Not Significant	Not Significant	Not Significant
hsa-miR-365b-5p	0	0	0	0	2.25253	0	0	0	0	0	0	0	0	0	0	0	0	0	0	0	0	0	0	0	2.16408	1.05881	0	0	0	0	2.54767	4.19061	0	-2.77032	0.0878044	2.17255	0.508482	4.94287	0.0335736	Not Significant	Not Significant	Significant
hsa-miR-365b-3p	0	0	0	0	4.50506	14.2981	8.14341	0.160644	27.0883	3.95528	3.48233	14.1431	34.2692	24.6561	0	4.31239	8.75842	5.49539	6.35753	4.9219	0.241592	7.19575	6.66727	3.67896	0	8.47049	4.81368	0	0	4.47773	2.54767	3.14296	11.4789	0.777204	0.984191	-0.436988	0.945493	-1.21419	0.719511	Not Significant	Not Significant	Not Significant
hsa-miR-376c-3p	72.9769	11.0279	3.36247	22.8508	0	0	4.20305	12.6909	0	12.585	0	29.775	4.06583	4.32563	0	8.38519	11.1745	4.27419	18.013	3.18476	14.0123	14.3915	17.7794	16.6968	0	5.29406	0	4.01916	0	3.42415	12.7383	11.5242	0.956578	-0.184483	0.991208	-1.61393	0.499851	-1.42945	0.576999	Not Significant	Not Significant	Not Significant
hsa-miR-369-5p	332.647	0	3.36247	25.3501	5.47043	19.2858	160.504	34.3778	27.0883	27.8667	40.395	106.073	11.6167	18.6002	0	11.7393	40.7719	48.8479	72.8997	43.4285	221.298	56.8464	23.8618	136.122	8.65631	14.8234	27.2775	41.5313	29.4154	17.3841	91.7161	57.0971	32.5236	-0.0148559	0.999771	-0.797185	0.704958	-0.782329	0.740473	Not Significant	Not Significant	Not Significant
hsa-miR-369-3p	146.308	0.459496	15.1311	0	6.4358	22.611	137.65	52.8518	0	33.9794	2.78586	48.0122	13.3592	5.19075	0	36.6553	26.5773	7.93778	104.264	51.5352	63.7803	50.3702	0	45.8455	0	10.5881	0	28.1341	22.3557	9.48226	22.929	14.6671	5.73947	-0.129695	0.996496	-1.60247	0.420506	-1.47278	0.490307	Not Significant	Not Significant	Not Significant
hsa-miR-370-5p	3.89683	0	0	0	0	0	0	0	0	0	0	0.372187	0	0	0	0	0.906043	0	0	0	3.1407	0	0	0	0	2.11762	0	0	0	0	2.54767	0	0	-0.0593802	0.999771	0.318993	0.971098	0.378373	0.94897	Not Significant	Not Significant	Not Significant
hsa-miR-370-3p	811.957	84.7771	285.81	264.926	52.4517	221.455	293.951	394.541	124.606	201.899	146.954	327.525	22.9429	52.7726	727.329	197.172	113.557	255.841	712.043	292.419	425.444	164.783	284.938	264.036	75.7427	31.7643	101.622	77.7038	98.8357	114.841	180.885	131.48	30.6105	0.172433	0.988442	-1.48586	0.103402	-1.65829	0.136946	Not Significant	Not Significant	Not Significant
hsa-miR-374a-5p	75.4567	11.7172	115.669	18.9233	101.364	70.1605	192.815	208.837	28.8942	294.129	40.395	113.889	505.906	111.601	0	90.7997	169.43	115.403	189.243	81.0666	188.925	183.492	76.5566	419.119	0	160.939	63.6476	199.618	0	143.814	17.8337	156.624	112.876	0.710707	0.961246	-0.144803	0.970824	-0.855511	0.655594	Not Significant	Not Significant	Not Significant
hsa-miR-374a-3p	10.6277	37.9084	12.1049	10.3542	20.2728	58.19	90.1029	35.3416	0	27.8667	9.05405	3.72187	14.2304	2.59538	0	37.8532	24.7652	4.27419	71.8401	16.5028	19.0858	23.0264	0	17.5458	21.6408	15.8822	17.6502	18.7561	0	126.957	0	14.1433	0	-0.651545	0.984191	-0.229368	0.958636	0.422178	0.876659	Not Significant	Not Significant	Not Significant
hsa-miR-375-3p	31.8831	384.369	115.333	76.4072	120.028	241.405	117.423	136.226	61.4002	230.665	688.804	257.182	351.404	284.626	278.788	315.044	184.833	124.562	103.84	728.731	161.142	75.5553	75.2115	260.923	512.886	424.583	38.5095	64.3066	148.254	97.4566	73.8824	19.9054	271.668	0.297743	0.984191	-0.129639	0.959884	-0.427381	0.783553	Not Significant	Not Significant	Not Significant
hsa-miR-376a-3p	247.271	0	5.71621	13.9247	5.14864	2.3276	27.3198	6.90769	27.0883	9.34884	0	8.18812	2.32333	1.29769	23.1938	7.66646	12.3826	15.8756	42.8074	7.23809	27.2999	20.8677	6.5503	22.0738	10.8204	2.11762	9.09251	13.3972	0	5.00453	2.54767	13.6195	0.956578	-1.04174	0.958723	-2.27988	0.16658	-1.23815	0.562771	Not Significant	Not Significant	Not Significant
hsa-miR-377-5p	1.41703	0	0	0	0	0	0	0	0	0	0	0	0	0	0	0	0	0	0	1.44762	0	0	0	0.848991	0	0	0	0	0	0	2.54767	0.523826	0	0.354286	0.996496	0.869019	0.921625	0.514733	0.92809	Not Significant	Not Significant	Not Significant
hsa-miR-377-3p	7.4394	10.1089	0	0	0	1.99509	2.36422	3.53416	0	2.15742	0	3.34969	4.93708	0	0	3.59365	2.1141	1.8318	2.96685	8.68571	14.7371	5.03702	13.51	23.7717	0	1.05881	0	0	0	0	0	14.1433	5.73947	1.3331	0.961246	-0.0602286	0.998317	-1.39333	0.710945	Not Significant	Not Significant	Not Significant
hsa-miR-378a-5p	1.06277	0	5.37996	11.7824	3.2179	17.6233	15.7614	0	14.4471	20.136	2.78586	2.60531	14.2304	18.1676	12.1748	5.98942	19.0269	26.8663	17.3773	19.9771	2.65751	10.7936	14.8551	14.9988	4.32815	10.5881	12.8365	16.0766	20.0025	3.16075	2.54767	5.23826	1.91316	0.724698	0.977472	0.0350805	0.998317	-0.689618	0.776089	Not Significant	Not Significant	Not Significant
hsa-miR-378a-3p	144.183	538.53	311.029	323.124	283.175	509.08	329.152	215.263	68.6237	741.974	165.062	145.153	502.421	112.466	732.8	304.263	216.846	159.366	455.411	385.066	267.684	276.317	626.548	314.127	257.525	188.468	186.129	261.246	220.027	140.654	201.266	236.246	369.239	0.0682443	0.996496	-0.528142	0.628007	-0.596386	0.570046	Not Significant	Not Significant	Not Significant
hsa-miR-379-5p	2301.25	40.8952	25.2186	51.7712	6.4358	237.083	139.226	232.773	79.4591	59.1494	216.601	368.838	14.5208	35.9027	55.4801	108.528	49.2283	352.926	338.644	180.952	395.728	310.137	111.355	277.62	73.5786	55.0582	87.1811	155.408	31.7686	87.7109	170.694	217.912	93.7446	-0.624661	0.971894	-1.51183	0.2217	-0.887167	0.583031	Not Significant	Not Significant	Not Significant
hsa-miR-379-3p	22.6724	0	0	0	0	0	0	0	0	0	0	10.7934	0	0.432563	0	5.27069	1.51007	10.3802	1.69534	2.31619	16.9115	7.91532	8.18787	4.24496	0	1.05881	0	1.33972	0	2.63396	2.54767	2.09531	0	1.34513	0.961246	-0.911207	0.841009	-2.25633	0.490307	Not Significant	Not Significant	Not Significant
hsa-miR-381-3p	455.574	36.7597	41.0222	96.4016	19.951	81.1335	49.1232	125.142	32.506	70.2961	47.3596	63.2719	9.87417	7.78613	71.4307	120.747	91.5104	49.4585	104.264	116.099	344.027	112.254	176.332	339.879	4.32815	11.6469	21.929	194.26	98.8357	6.8483	140.122	183.863	26.7842	0.364455	0.984191	-0.330734	0.9027	-0.69519	0.720335	Not Significant	Not Significant	Not Significant
hsa-miR-382-5p	12980.7	693.15	1365.16	488.435	443.748	958.972	4771.51	1285.47	1092.56	1123.66	2815.81	3389.14	157.696	840.469	1505.44	1546.23	761.982	1717	2111.55	1059.37	3261.49	1210.32	1273.97	1441.02	694.669	273.173	747.725	655.123	1348.4	504.404	2221.57	1689.34	1037.89	-0.707698	0.911679	-1.32198	0.163156	-0.614285	0.662506	Not Significant	Not Significant	Not Significant
hsa-miR-382-3p	3.54257	0	0	0	0	0	0	0	0	0	0.696465	1.48875	0	0	0	0	0.906043	0	3.17877	0	0	2.15872	0	1.69798	0	0	0	1.33972	0	0	7.64301	3.66679	0	0.837036	0.984191	1.69613	0.681197	0.859092	0.857189	Not Significant	Not Significant	Not Significant
hsa-miR-340-5p	372.678	442.495	269.67	266.711	519.369	599.856	821.434	341.368	3.61178	873.937	125.364	276.907	523.331	70.0751	31.0535	766.407	426.444	216.762	1240.57	101.333	757.633	261.925	164.167	517.885	86.5631	289.055	316.633	671.2	141.194	496.765	140.122	444.205	97.5709	-0.0340785	0.999771	-0.498698	0.740673	-0.464619	0.776089	Not Significant	Not Significant	Not Significant
hsa-miR-340-3p	7.4394	0	0	0	0	4.6552	10.7703	6.74704	0	1.79785	2.0894	10.0491	1.7425	10.8141	18.6475	3.35408	1.81209	8.54838	2.75493	3.47428	6.2814	1.43915	0	11.6029	0	7.41168	0	0	0	0	2.54767	0	0	0.995667	0.977472	-1.54293	0.635385	-2.5386	0.354475	Not Significant	Not Significant	Not Significant
hsa-miR-330-5p	4.25108	0	0	0	14.4805	5.98526	3.15229	9.31734	7.22355	2.51699	1.39293	3.72187	0.87125	3.89306	15.6423	7.42689	3.62417	0	0	3.18476	0	4.31745	0	2.54697	0	1.05881	0	5.35888	8.23631	0	7.64301	6.80974	1.91316	-0.321823	0.989447	-0.366422	0.954078	-0.0445986	0.998765	Not Significant	Not Significant	Not Significant
hsa-miR-330-3p	9.21068	0	0	0	0	3.99017	0	4.17674	7.22355	0	0	2.9775	1.7425	0	0	0	0.906043	1.2212	1.27151	0	0	6.47617	0	2.26398	0	7.41168	3.20912	6.6986	0	1.84377	0	7.8574	0	-0.772139	0.984191	0.482943	0.948487	1.25508	0.760817	Not Significant	Not Significant	Not Significant
hsa-miR-328-3p	696.469	113.496	182.919	699.09	228.471	238.413	177.316	411.248	561.631	359.031	1618.59	819.929	111.81	890.214	492.849	338.762	96.3426	638.075	265.957	139.55	202.937	896.59	359.974	262.338	229.392	798.344	539.667	588.137	128.251	399.309	912.066	1055.51	517.509	-0.179717	0.988442	0.257389	0.89401	0.437106	0.760817	Not Significant	Not Significant	Not Significant
hsa-miR-342-3p	964.642	642.835	373.907	1047.21	591.128	618.144	688.512	266.026	1143.13	587.359	773.773	728.371	784.996	2456.96	973.754	515.091	1406.48	1281.65	720.096	432.838	368.911	1428.36	944.354	646.082	1188.08	1230.34	1041.89	773.019	303.567	1262.19	1434.34	739.119	856.137	0.480367	0.961246	0.487626	0.628007	0.00725823	0.998765	Not Significant	Not Significant	Not Significant
hsa-miR-337-5p	156.936	9.18993	2.35373	0.357043	7.40117	8.64537	32.311	58.7956	0	21.0349	5.57172	19.7259	6.09875	1.29769	17.7999	19.6453	40.1679	28.6981	47.2576	25.7676	83.8325	7.91532	48.5424	95.37	0	5.29406	2.13941	17.4164	0	15.0136	7.64301	16.2386	16.2618	0.300739	0.988442	-1.60908	0.336109	-1.90982	0.251006	Not Significant	Not Significant	Not Significant
hsa-miR-337-3p	22.3182	0	0	10.7113	4.18327	2.3276	0	8.99606	0	0.539356	4.17879	12.2822	0	6.921	0	4.55196	1.20806	4.27419	5.08602	2.02667	7.00617	4.31745	0	8.20691	0	0	0	0	0	2.10717	2.54767	2.61913	0	-0.184359	0.996496	-2.49143	0.369621	-2.30707	0.42777	Not Significant	Not Significant	Not Significant
hsa-miR-323a-5p	4.9596	0	0	0	0	0	0	2.73095	0	0	2.0894	2.60531	0	2.59538	0	0	0.302014	0	0	0	1.93274	2.8783	0	1.69798	0	1.05881	0	0	0	0	0	1.04765	0	0.019927	0.999771	-1.67925	0.6962	-1.69917	0.740473	Not Significant	Not Significant	Not Significant
hsa-miR-323a-3p	82.1876	0	0	0.357043	12.228	2.66012	8.66879	0	0	3.59571	17.4116	17.865	2.32333	1.73025	33.211	9.3435	7.55036	33.5829	12.0793	25.4781	17.8778	33.1004	8.12939	7.92392	23.8049	20.1174	9.09251	18.7561	0	31.6075	76.4301	34.5725	12.4355	0.475405	0.984191	1.10578	0.628007	0.630376	0.81018	Not Significant	Not Significant	Not Significant
hsa-miR-326	7.4394	10.5684	8.40619	0	1.60895	3.99017	3.41498	25.703	0	15.4615	5.57172	7.07156	6.09875	8.21869	0	10.5414	2.41612	10.9908	9.32438	4.34285	5.31503	5.03702	11.463	7.07493	0	6.35287	4.81368	10.7178	0	1.84377	0	7.33357	5.73947	-0.158883	0.996496	-0.847859	0.742765	-0.688975	0.811913	Not Significant	Not Significant	Not Significant
hsa-miR-151a-5p	527.134	51.9231	235.373	165.311	267.086	110.395	259.013	384.742	102.936	74.6109	102.38	656.911	140.852	151.397	195.722	97.2683	297.182	298.583	116.131	145.63	267.684	150.391	178.788	233.473	15.1485	206.468	171.153	133.972	494.179	364.804	157.956	187.006	151.139	0.119321	0.989447	0.0131298	0.998317	-0.106191	0.956549	Not Significant	Not Significant	Not Significant
hsa-miR-151a-3p	7388.03	7294.27	9001.01	14218.5	8366.53	12171.7	10738.5	12716.7	3386.04	9222.27	5918.56	3991.71	4917.63	1460.76	9540.89	10002.3	5529.88	4207.63	11618.6	2277.68	6963.41	2856.71	9701.23	4553.99	6184.93	4526.42	7723.82	4844.43	26643.3	15308.8	7227.74	6786.17	2603.81	-0.612537	0.869189	-0.00552936	0.998317	0.607008	0.530403	Not Significant	Not Significant	Not Significant
hsa-miR-148b-5p	0	0	0	0	0	0	0	3.53416	0	0	0	1.11656	0	0	0	0	0	0	0	3.47428	3.86548	0.719575	0	1.41499	0	0	0	1.33972	0	0	0	0	0	1.15695	0.996496	-1.19783	0.79349	-2.35478	0.560088	Not Significant	Not Significant	Not Significant
hsa-miR-148b-3p	1195.97	1212.38	1010.76	1881.62	1505.01	2377.48	719.51	1880.82	626.643	1718.21	681.84	533.717	1339.98	315.338	884.754	2524.9	1764.07	1064.27	1613.75	1330.65	1753.72	1062.81	1561.6	1706.19	1493.21	1694.1	1446.24	1742.98	1043.66	684.303	1487.84	1661.05	1414.78	-0.00402073	0.999771	0.0638527	0.971098	0.0678734	0.968721	Not Significant	Not Significant	Not Significant
hsa-miR-331-5p	1.06277	0	0	11.4254	6.75759	4.32269	1.83884	0	5.41766	0	1.39293	0.372187	2.61375	7.78613	0	3.83323	2.1141	6.71658	1.90726	3.18476	0	0	0	5.09395	0	5.29406	19.7896	0	0	3.42415	0	3.66679	1.91316	-0.168771	0.996496	0.436038	0.948487	0.604808	0.876623	Not Significant	Not Significant	Not Significant
hsa-miR-331-3p	37.5512	34.2325	3.36247	50.3431	11.2626	14.6306	25.7437	55.7434	10.8353	13.4839	15.3222	56.2003	5.51792	37.6329	57.8689	22.2807	8.15439	50.6797	24.5825	3.47428	11.838	30.9417	28.7745	21.5078	6.49223	30.7055	29.4169	14.7369	0	55.3132	15.286	33.0011	7.65262	0.152866	0.989447	-0.197647	0.954078	-0.350513	0.87128	Not Significant	Not Significant	Not Significant
hsa-miR-324-5p	64.1205	171.622	154.338	329.551	132.577	108.067	200.17	161.768	727.773	122.254	158.098	85.6031	179.478	349.511	466.573	86.4873	257.316	217.373	124.82	262.887	99.536	82.0315	279.323	235.737	294.315	113.293	307.006	168.805	310.627	144.078	86.6208	63.9068	88.9617	-0.0108776	0.999771	-0.27034	0.873793	-0.259462	0.860606	Not Significant	Not Significant	Not Significant
hsa-miR-324-3p	55.6183	52.6123	64.2233	78.9065	49.2338	23.6085	58.0547	76.7878	10.8353	73.712	59.896	45.7791	69.9904	82.6195	267.461	70.1961	59.4968	49.4585	33.9068	112.625	32.8565	59.7247	130.129	62.8253	60.5942	75.1756	111.25	61.6272	18.8259	71.6438	117.193	63.383	79.396	0.592277	0.958723	0.412151	0.753238	-0.180126	0.918002	Not Significant	Not Significant	Not Significant
hsa-miR-338-5p	0	0	0	0	0	2.66012	0	0	0	1.97764	0	2.60531	0	1.29769	0	0	2.1141	0	0	0	0	0	0	0	0	0	0	0	0	0	0	0	0	0.0626405	0.999771	-3.70321	0.239599	-3.76585	0.269543	Not Significant	Not Significant	Not Significant
hsa-miR-338-3p	21.9639	9.41968	13.4499	0	18.0202	18.9533	33.099	41.6068	0	42.9687	4.17879	9.30469	15.3921	4.75819	36.0621	64.6858	18.7249	18.318	22.6752	13.3181	26.8167	14.3915	7.54454	29.1487	4.32815	17.9998	13.9062	22.7753	12.9428	53.7328	17.8337	18.3339	7.65262	0.214461	0.988442	0.0268041	0.998317	-0.187657	0.948088	Not Significant	Not Significant	Not Significant
hsa-miR-339-5p	423.337	337.27	304.64	603.76	249.709	279.977	390.884	852.216	408.131	726.872	529.314	519.946	548.307	777.748	882.057	655.483	315.907	663.11	1285.07	217.722	316.727	691.511	397.463	239.415	339.76	672.345	388.304	527.85	50.5945	563.141	896.78	757.977	647.603	0.315488	0.984191	0.213262	0.907162	-0.102226	0.948088	Not Significant	Not Significant	Not Significant
hsa-miR-339-3p	61.995	145.89	152.993	91.403	122.924	64.1753	97.4583	120.001	144.471	221.675	44.5738	79.6481	118.49	71.3728	166.98	183.037	69.1613	83.652	152.369	29.5314	109.441	81.3119	64.1578	85.4651	147.157	96.3518	152.433	83.0627	16.4726	118.265	135.026	135.147	210.447	-0.210022	0.984191	0.0775485	0.971098	0.28757	0.832292	Not Significant	Not Significant	Not Significant
hsa-miR-335-5p	1482.92	55.3693	121.722	84.9762	227.827	165.26	260.589	466.349	133.636	710.152	79.397	265.742	160.891	62.289	147.485	337.324	250.974	809.043	866.955	103.07	182.161	436.062	148.142	76.1262	261.853	629.993	636.476	312.155	10.5895	2283.91	259.862	256.675	351.064	-0.220203	0.988442	0.691599	0.635385	0.911802	0.473052	Not Significant	Not Significant	Not Significant
hsa-miR-335-3p	19.1299	6.89245	20.8473	4.9986	13.1934	38.2392	23.6422	41.1248	1.80589	4.67442	13.9293	53.595	49.6613	24.6561	0	14.6142	19.0269	18.9286	15.47	15.3448	42.037	35.9787	0	71.8812	0	48.7053	9.62736	44.2108	0	22.6521	38.215	26.7152	13.3921	0.68614	0.977472	0.38952	0.90996	-0.29662	0.919699	Not Significant	Not Significant	Not Significant
hsa-miR-133b	0	0	0	0	0	0	0	0	0	0	0	2.60531	0	1.29769	0	0	0	0	1.90726	0	0	2.15872	0	0	0	2.11762	0	0	0	0	0	0	0	4.13181	0.0662099	2.89576	0.210461	-1.23606	0.777779	Not Significant	Not Significant	Not Significant
hsa-miR-345-5p	3.18831	0	32.2798	0	24.7778	6.65029	12.8718	24.4179	39.7295	15.4615	13.9293	20.8425	38.0446	28.1166	41.6872	27.0722	35.0337	17.0968	21.8275	30.1105	21.0185	24.4655	53.5721	33.6766	10.8204	4.23524	12.3016	29.4739	0	0	10.1907	19.3816	32.5236	0.95122	0.958723	-0.241783	0.954078	-1.193	0.498355	Not Significant	Not Significant	Not Significant
hsa-miR-196b-5p	64.4748	408.952	363.82	349.188	200.153	568.6	206.475	420.084	166.142	99.2415	596.174	290.678	277.348	118.955	239.335	296.596	440.337	199.055	266.169	966.719	403.942	148.952	202.942	371.292	688.177	123.881	231.057	329.571	300.037	80.8626	147.765	155.576	237.231	0.0531763	0.999771	-0.298546	0.841009	-0.351722	0.789626	Not Significant	Not Significant	Not Significant
hsa-miR-422a	1.06277	0.689245	1.00874	0	3.2179	0	1.05076	0.803219	0	1.2585	0.696465	0	2.03292	0	1.15584	0.479154	1.51007	0	0.423835	0.579047	5.07344	0.719575	3.21666	0.282997	0	0	0.534854	1.33972	1.17662	0	2.54767	0	0.956578	0.394208	0.988442	-0.405682	0.954078	-0.79989	0.84929	Not Significant	Not Significant	Not Significant
hsa-miR-423-5p	9909.98	13775.2	17404.8	4841.15	16380.4	10522.1	5484.46	10976.6	12558.1	7066.82	29252.2	22604.8	12860.2	22641.6	19373.6	12712.9	16760.9	11447.5	7031.64	21614.4	18588.8	15915.6	11336.3	13050.4	21939.4	13314.6	14159.2	11362.2	31162.7	3231.61	29058.7	15240.2	44579.4	0.334751	0.977472	0.703111	0.400675	0.36836	0.760817	Not Significant	Not Significant	Not Significant
hsa-miR-423-3p	772.28	800.672	474.109	1140.04	501.992	596.198	587.114	1762.1	270.883	726.333	1456.31	1756.35	971.734	1927.07	1880.62	694.294	446.679	922.004	525.556	784.898	931.821	2267.38	820.483	1176.14	370.057	2543.26	547.69	2311.02	398.873	484.122	2611.36	2675.18	2214.48	0.491656	0.961246	0.928512	0.270507	0.436857	0.740473	Not Significant	Not Significant	Not Significant
hsa-miR-424-5p	5.31385	26.421	316.745	19.2803	174.41	36.2441	168.122	52.8518	34.3119	165.942	8.35758	8.56031	93.5142	14.7071	43.9218	80.0187	215.034	46.4055	56.7939	105.676	68.8538	34.5396	93.6927	128.198	12.9845	32.8231	105.901	53.5888	70.597	74.2777	25.4767	42.4299	76.5262	-0.268409	0.984191	-0.731881	0.628007	-0.463473	0.789626	Not Significant	Not Significant	Not Significant
hsa-miR-424-3p	0.354257	0	4.70746	0	0	2.66012	3.94036	3.21288	43.3413	1.61807	4.17879	0.744375	4.93708	4.32563	0	0	7.24835	10.3802	4.45027	7.23809	0	4.31745	0	4.24496	0	4.23524	2.67427	4.01916	0	0	0	5.76209	6.69605	-0.595615	0.984191	-1.04391	0.764928	-0.448297	0.920289	Not Significant	Not Significant	Not Significant
hsa-miR-425-5p	754.922	4376.47	1902.15	2094.41	2557.59	1639.96	2481.9	1809.49	2896.64	1938.09	1981.44	1076.74	4153.25	4222.68	4788.01	1651.16	3693.03	1020.31	2620.36	3643.65	2177.71	2540.82	3240.88	4078.27	2603.39	2529.5	2323.4	3088.06	2797.99	1400.48	2450.86	2085.88	5884.87	0.430234	0.961246	0.332058	0.751404	-0.0981759	0.948088	Not Significant	Not Significant	Not Significant
hsa-miR-425-3p	172.169	36.53	80.6994	78.1924	70.472	78.1409	105.864	72.9323	61.4002	184.1	45.9667	90.8137	93.8046	40.2283	44.3841	134.642	110.839	41.5207	150.673	37.6381	110.408	69.7987	83.6918	71.3152	8.65631	92.1166	94.1342	52.2491	0	106.675	45.858	149.814	84.1789	-0.111334	0.991208	-0.342358	0.844904	-0.231025	0.895508	Not Significant	Not Significant	Not Significant
hsa-miR-18b-5p	2.4798	0	0	27.4923	20.9163	7.31532	1.57614	11.727	0	8.98927	0	0	14.2304	2.16281	16.4899	4.79154	16.9128	0	2.75493	5.21142	12.0796	9.35447	0.175454	18.6778	0	8.47049	2.67427	2.67944	42.3582	0	0	1.57148	2.86973	0.100874	0.999771	-0.129363	0.97935	-0.230236	0.956549	Not Significant	Not Significant	Not Significant
hsa-miR-20b-5p	158.353	123.605	257.229	137.105	522.908	226.775	340.973	152.13	303.389	246.845	100.987	100.491	245.693	117.657	181.004	154.288	356.679	529.389	255.785	284.312	158.001	345.396	133.053	270.262	393.862	210.703	666.428	204.977	384.753	348.473	48.4057	314.296	270.712	0.043923	0.999771	0.436224	0.707044	0.392301	0.760817	Not Significant	Not Significant	Not Significant
hsa-miR-429	6.02237	0	0	0	1.60895	9.3104	3.94036	0	0	12.4052	8.35758	2.60531	10.7454	0	0	1.67704	7.85237	2.44239	4.23835	12.739	3.62388	0	0	7.92392	23.8049	2.11762	1.60456	0	0	10.0091	0	2.61913	0	0.119713	0.999771	0.197356	0.971098	0.0776439	0.997864	Not Significant	Not Significant	Not Significant
hsa-miR-449a	3.89683	0	0	0	0	0	0	0	0	2.33721	0	2.60531	0.290417	0	0	0	0	0	2.33109	0	2.89911	0	0	3.96196	0	2.11762	0	0	0	0	7.64301	0	3.82631	0.64798	0.988009	1.23886	0.779417	0.590877	0.915894	Not Significant	Not Significant	Not Significant
hsa-miR-450a-5p	0	0	0	0	0	0	6.04189	3.37352	0	0	0	1.48875	1.16167	0	0	0	0	0	0	0	0	0	0	0.848991	0	1.05881	0	0	0	0	0	0	0	-1.58947	0.961246	-2.60546	0.481156	-1.01599	0.824301	Not Significant	Not Significant	Not Significant
hsa-miR-450a-1-3p	0	0	4.70746	0	0	0	0	0	0	0	0	1.86094	3.19458	0.865125	0	3.35408	0.302014	4.27419	0	2.31619	0	0.719575	5.96545	2.26398	0	1.05881	0	0	0	0	0	0	0	2.05624	0.911679	-1.66917	0.703458	-3.72541	0.296185	Not Significant	Not Significant	Not Significant
hsa-miR-431-5p	523.946	95.805	62.542	104.971	62.4272	210.149	223.287	270.364	84.8767	84.3193	181.777	409.034	32.5267	130.201	244.421	166.027	196.007	144.712	248.791	333.821	1295.9	387.131	347.224	831.445	10.8204	44.4701	44.9277	284.021	168.256	16.3306	667.489	338.392	217.143	1.08196	0.556462	0.196869	0.948487	-0.885089	0.490307	Not Significant	Not Significant	Not Significant
hsa-miR-431-3p	23.7352	0	8.40619	0	3.2179	0.997543	0	0	0	2.33721	0	0	0	0	0	0	0.906043	0.610599	0.847671	0	0.966369	2.15872	0	0	10.8204	0	1.06971	2.67944	0	5.53132	10.1907	3.66679	0	-3.05655	0.360825	0.0487009	0.998317	3.10525	0.261665	Not Significant	Not Significant	Not Significant
hsa-miR-433-3p	8.50217	0	4.37122	0	0	1.99509	0	0	0	0	3.48233	11.1656	0	0	0	0	0.906043	0	0	0	0	2.15872	0	2.82997	0	0	0	0	0	0	0	4.19061	3.82631	-0.355971	0.989447	-0.803255	0.907162	-0.447284	0.948088	Not Significant	Not Significant	Not Significant
hsa-miR-329-5p	81.1248	0	0	0	0	2.99263	1.83884	5.78318	0	0	4.87526	10.7934	0	0	0	0	0	10.9908	1.48342	0	8.21414	2.8783	0	3.11297	0	0	3.20912	2.67944	0	0	5.09534	6.28592	0	-1.61941	0.958723	-2.1874	0.516038	-0.567982	0.909228	Not Significant	Not Significant	Not Significant
hsa-miR-329-3p	53.8471	0	0	0	0	4.32269	5.7792	6.26511	0	0.539356	2.78586	20.8425	0.87125	15.1397	20.0345	10.5414	9.06043	0.610599	6.35753	1.44762	17.6362	18.7089	0	18.9608	0	4.23524	2.67427	0	18.8259	0	10.1907	10.4765	13.3921	0.675406	0.984191	-0.0237789	0.998317	-0.699184	0.83275	Not Significant	Not Significant	Not Significant
hsa-miR-451a	416.96	20146.2	14525.9	8193.78	30911.8	6281.2	18124.9	9506.1	7322.87	12410.6	5497.2	5241.89	31087.4	28213.5	30724.1	6021.77	59311.4	3828.45	10030.3	35003.1	19278.1	10386.3	14497	43296.6	4051.15	11313.4	9141.18	27809.9	30854.4	7646.13	5016.36	3238.82	28141.6	0.913968	0.666713	0.221662	0.935898	-0.692306	0.598704	Not Significant	Not Significant	Not Significant
hsa-miR-409-5p	20.9012	0.229748	0	0	0	0	0	0	0	1.97764	0	12.2822	1.16167	2.16281	0	12.2184	0	1.8318	4.45027	2.89524	7.73095	5.7566	0	3.96196	0	0	0	4.01916	0	3.16075	0	3.66679	0	0.964021	0.984191	-0.708254	0.907162	-1.67227	0.674671	Not Significant	Not Significant	Not Significant
hsa-miR-409-3p	3006.93	93.967	251.177	284.563	62.749	329.522	954.093	428.116	408.131	329.187	552.297	651.7	42.4008	147.936	370.715	276.232	178.189	869.492	591.674	304.579	503.961	561.268	242.069	357.142	292.15	169.41	166.339	183.542	28.2388	222.833	1026.71	476.158	228.622	-0.635893	0.961246	-0.975242	0.395556	-0.339349	0.834381	Not Significant	Not Significant	Not Significant
hsa-miR-412-5p	3.54257	0	0	0	2.25253	3.99017	0	16.225	0	1.61807	13.9293	40.1962	0.290417	0.865125	0	10.781	0.604029	17.7074	1.48342	3.18476	20.0522	10.7936	0	1.41499	0	1.05881	5.88339	0	0	0	25.4767	15.7148	0	1.10567	0.977472	0.447069	0.948487	-0.658598	0.87128	Not Significant	Not Significant	Not Significant
hsa-miR-376b-3p	127.178	0	0	0.714086	6.4358	5.98526	28.1079	27.7914	0	16.72	0	3.34969	0	0	16.7211	31.145	15.1007	10.3802	42.1716	12.16	37.93	7.91532	23.9788	32.2617	0	0	9.62736	1.33972	51.7711	1.31698	12.7383	11.5242	2.86973	-0.114115	0.999771	-0.942177	0.732371	-0.828062	0.777779	Not Significant	Not Significant	Not Significant
hsa-miR-483-5p	105.214	237.56	124.412	48.5578	115.523	197.181	93.7806	57.8318	175.171	173.493	385.145	413.128	228.558	236.612	253.899	278.628	146.779	130.057	195.388	125.364	108.233	133.841	298.682	21.2248	432.815	429.877	397.396	237.131	180.022	79.0189	203.814	98.4794	137.747	0.344803	0.984191	0.647047	0.564604	0.302244	0.824301	Not Significant	Not Significant	Not Significant
hsa-miR-483-3p	7.08514	0	0	12.1395	4.82685	5.65274	4.20305	0	5.41766	3.77549	25.7692	28.6584	7.84125	54.9355	0	8.14562	4.83223	9.15898	2.54301	9.26476	1.44955	35.9787	8.83121	4.52795	17.3126	32.8231	4.27883	8.03832	0	0	0	15.7148	27.7408	1.11761	0.961246	0.92343	0.732371	-0.194176	0.960667	Not Significant	Not Significant	Not Significant
hsa-miR-484	130.367	703.489	335.239	621.612	1029.08	245.063	586.588	368.678	960.732	531.985	2146.51	1160.85	1377.45	5414.82	1171.94	431.478	553.29	589.228	256.209	1414.9	675.25	3133.03	861.481	2256.9	562.66	2114.45	680.869	1270.06	369.457	224.414	1329.88	1757.96	9446.21	1.09236	0.498161	1.50303	0.126548	0.410664	0.789626	Not Significant	Not Significant	Not Significant
hsa-miR-485-5p	109.111	0	4.70746	14.9958	0	3.32514	0	6.74704	0	2.33721	31.3409	43.5459	0.290417	14.2746	0	1.67704	3.62417	19.5392	29.0327	4.05333	15.2203	23.746	0	13.8669	0	4.23524	2.67427	17.4164	0	0	73.8824	50.8112	14.3487	-0.280327	0.989447	0.187458	0.971098	0.467786	0.894537	Not Significant	Not Significant	Not Significant
hsa-miR-485-3p	3191.15	0	17.1486	53.9135	14.1588	5.32023	122.414	63.2937	120.994	20.136	209.636	515.48	1.45208	188.597	51.0109	20.1245	10.5705	440.852	30.3042	22.8724	77.5511	351.152	48.5424	88.5781	23.8049	52.9406	32.0912	95.1202	0	68.483	157.956	364.059	97.5709	-1.29088	0.842005	-1.80601	0.333406	-0.515127	0.84929	Not Significant	Not Significant	Not Significant
hsa-miR-486-5p	16078	72191.7	50032.3	108776	66891.7	32352	28735.2	32624.7	110322	40012.7	175886	36370.9	49336.3	229304	121140	25527.6	43842.5	97202.4	33215.8	62956.6	31661.4	121945	58492.2	85372	112329	97287.8	100855	64512.9	47161.1	28591.7	67472.5	55657.6	382193	0.200087	0.988009	0.671027	0.562994	0.47094	0.740473	Not Significant	Not Significant	Not Significant
hsa-miR-486-3p	547.327	4335.35	3379.96	6172.2	4562.98	2326.27	1661.52	1688.21	6884.04	2431.42	10383.6	1973.34	3448.12	12241.1	8159.97	1736.69	4346.89	4221.07	2027.84	5589.83	2113.45	5714.86	4461.16	6824.76	6217.39	5685.82	5633.61	4127.68	5439.5	1326.99	3235.54	2724.95	19292.3	0.26153	0.984191	0.564415	0.628007	0.302885	0.824301	Not Significant	Not Significant	Not Significant
hsa-miR-487a-5p	10.982	0	0	0.357043	0	1.66257	5.25382	0	0	0	2.0894	6.32719	0.580833	0	0	0	1.51007	4.88479	4.23835	1.15809	0	4.31745	0	0.848991	0	1.05881	0	0	0	0	0	4.71444	0	-0.0384041	0.999771	-1.35258	0.740673	-1.31418	0.762622	Not Significant	Not Significant	Not Significant
hsa-miR-490-5p	0	0	0	0	0	0.332514	1.83884	0	0	0	0	0	3.77542	0	0	0	1.51007	0	7.2052	0	1.69115	2.15872	0	0.282997	0	1.05881	0	4.01916	0	0	0	15.7148	5.73947	2.41293	0.741461	3.62366	0.206619	1.21073	0.776089	Not Significant	Not Significant	Not Significant
hsa-miR-490-3p	5.66811	0	0	0	2.57432	0	0	0	0	0	0	0	0.87125	0	0	0	1.81209	2.44239	5.9337	0	0	0	0	0	0	0	0	0	0	5.79472	2.54767	15.7148	0	0.1519	0.999771	1.80442	0.640917	1.65252	0.719511	Not Significant	Not Significant	Not Significant
hsa-miR-491-5p	29.0491	33.3135	12.4412	13.5676	5.14864	8.97789	2.62691	56.0647	0	38.4741	19.501	24.1922	26.7183	11.6792	46.6187	24.6764	3.92619	9.76958	26.4897	9.8438	27.0583	43.8941	55.0927	30.5637	0	39.176	0	48.2299	0	1.05358	12.7383	53.9541	23.9144	0.38612	0.984191	-0.00576983	0.999222	-0.39189	0.87655	Not Significant	Not Significant	Not Significant
hsa-miR-511-5p	0	0	0	0	0	0	3.15229	0	0	0	1.39293	1.11656	0.580833	0	0	2.39577	0	0	0	0.579047	0	2.15872	0	0	0	0	1.06971	0	0	0	0	0	0	0.283726	0.991208	-1.31465	0.742765	-1.59837	0.776089	Not Significant	Not Significant	Not Significant
hsa-miR-146b-5p	6523.29	1521.85	1109.28	2250.8	1777.89	3030.2	1579.3	5677.8	550.796	7239.6	3506.01	6346.54	1726.53	1192.14	1952.28	4636.29	1413.13	4600.25	10397.1	608.579	4174.95	2301.92	1489.14	1203.59	1778.87	3454.9	2190.23	1756.37	461.233	4583.88	1714.58	4564.62	1092.41	0.033026	0.999771	-0.39723	0.769055	-0.430256	0.760817	Not Significant	Not Significant	Not Significant
hsa-miR-146b-3p	18.7756	49.8554	7.0612	10.3542	22.2035	32.5864	13.3972	31.8075	0	10.6073	22.9834	21.5869	23.5238	10.3815	21.2674	34.2595	12.0806	9.15898	16.9534	8.68571	11.838	19.4285	8.18787	13.3009	2.16408	10.5881	10.1622	17.4164	0	10.7992	17.8337	17.2863	2.86973	-0.306927	0.984191	-1.0152	0.548981	-0.708277	0.740473	Not Significant	Not Significant	Not Significant
hsa-miR-202-5p	0	0	0	0	0	0	0	0	0	2.33721	0	0	0.87125	0	0	0	1.81209	0	0	1.73714	0	0	7.66151	0	0	0	0	0	0	2.10717	0	0	0	1.87383	0.958723	0.30616	0.966153	-1.56767	0.740473	Not Significant	Not Significant	Not Significant
hsa-miR-202-3p	0	8.96018	0	0	0	0	0	0	0	0	0	0	2.32333	4.32563	0	0	0.302014	0	0	0	0.724777	0	0	0	0	0	3.74398	0	0	0	0	1.04765	1.91316	-0.49569	0.988442	-0.0751891	0.998317	0.420501	0.948088	Not Significant	Not Significant	Not Significant
hsa-miR-493-5p	111.591	0.918993	0	11.7824	0	13.3006	6.82996	17.1889	0	11.1467	44.5738	68.4825	4.93708	5.62331	0	6.70816	15.7047	26.2557	8.90054	43.7181	67.4042	82.7511	8.0709	50.9395	15.1485	10.5881	7.48795	21.4355	0	5.53132	68.7871	35.6202	10.5224	0.593347	0.984191	-0.0494795	0.998317	-0.642827	0.811913	Not Significant	Not Significant	Not Significant
hsa-miR-493-3p	385.786	9.87917	6.72495	22.8508	0	31.2564	19.7018	53.4944	28.8942	25.8891	43.8773	72.2044	2.90417	8.21869	52.8603	28.9888	21.443	34.8041	80.7406	26.3466	75.6184	29.5026	57.1981	67.3533	8.65631	5.29406	1.06971	24.115	2.35323	13.1698	58.5964	35.0964	7.65262	-0.411351	0.984191	-1.7454	0.22136	-1.33405	0.407973	Not Significant	Not Significant	Not Significant
hsa-miR-432-5p	18676.8	416.993	236.718	361.328	190.821	1116.92	767.057	782.496	1684.89	119.917	5292.44	4201.62	57.7929	1090.92	212.751	585.526	796.11	2725.71	1102.61	716.86	3639.59	1975.95	427.933	1432.81	772.576	245.644	856.301	913.69	1680.21	588.69	4066.08	1451	569.164	-0.885503	0.928403	-1.12289	0.421196	-0.23739	0.920289	Not Significant	Not Significant	Not Significant
hsa-miR-494-3p	7.79365	0	0	13.2106	0	0	1.57614	0	0	2.15742	0	2.23312	0	2.16281	0	0	0	0	2.75493	1.15809	2.65751	0	0	2.82997	0	0	0	0	0	0	0	0	0	-1.06575	0.984191	-5.98563	0.103402	-4.91989	0.218401	Not Significant	Not Significant	Not Significant
hsa-miR-495-5p	10.982	0	0	0	0	0	9.71956	0	0	1.43828	0	7.81594	0	4.32563	0	0	1.20806	0	5.50986	0	2.17433	5.03702	4.44485	3.39596	0	1.05881	0	2.67944	0	0	0	4.19061	1.91316	0.344785	0.989447	-0.826955	0.873793	-1.17174	0.780598	Not Significant	Not Significant	Not Significant
hsa-miR-495-3p	26.5693	0	6.72495	0	0	0	0	7.7109	0	1.97764	0	17.1206	0	1.73025	19.4181	2.63535	2.71813	3.66359	0.635753	3.18476	4.83184	4.31745	0	7.07493	0	0	0	0	0	0	0	2.09531	0	0.39076	0.988442	-3.57565	0.202292	-3.96641	0.198873	Not Significant	Not Significant	Not Significant
hsa-miR-496	7.4394	0	0	0	0	0	0	0	0	0	0	1.86094	0	0	0	4.79154	1.81209	0	0	0	0	4.31745	0	2.26398	0	0	0	0	0	2.89736	0	1.57148	0	0.712399	0.984191	-0.244526	0.971098	-0.956926	0.846352	Not Significant	Not Significant	Not Significant
hsa-miR-193b-5p	2.83406	7.12219	56.1533	6.42677	20.5945	127.686	13.9226	4.97996	5.41766	19.0572	57.1102	22.3312	71.4425	60.1262	68.3485	25.6347	42.584	8.54838	38.7809	47.1923	11.3548	10.7936	35.3248	7.07493	116.86	30.7055	19.7896	13.3972	61.184	3.68755	22.929	4.71444	6.69605	0.242901	0.988442	0.0704732	0.983984	-0.172428	0.948088	Not Significant	Not Significant	Not Significant
hsa-miR-497-5p	2.4798	0	0	7.14086	4.18327	1.66257	7.35534	4.49803	0	2.69678	2.0894	2.23312	4.64667	0	0	0	2.71813	7.93778	5.29794	4.05333	2.41592	0	0	4.81095	0	8.47049	10.1622	2.67944	0	10.7992	0	1.04765	0.956578	-0.174805	0.996496	0.40372	0.95393	0.578525	0.876659	Not Significant	Not Significant	Not Significant
hsa-miR-181d-5p	20.1926	31.4755	9.75118	8.21199	39.9019	38.5717	49.1232	13.3334	0	8.98927	1.39293	55.0837	15.6825	4.75819	0.0770558	32.822	18.7249	15.8756	14.6223	15.6343	52.4255	20.1481	7.36909	8.77291	12.9845	41.2936	13.9062	26.7944	28.2388	7.90189	50.9534	34.0487	16.2618	-0.00496694	0.999771	0.345664	0.909762	0.350631	0.87655	Not Significant	Not Significant	Not Significant
hsa-miR-520f-5p	1.06277	0	0	0	0	0	4.72843	0	1.80589	0	0	1.11656	0	0	0	2.63535	0	1.8318	0	0	0	9.35447	0	0	0	1.05881	0	0	0	0	0	0	4.78289	0.697976	0.984191	-0.0217595	0.998317	-0.719736	0.894498	Not Significant	Not Significant	Not Significant
hsa-miR-518b	3.18831	0	0	0	4.82685	0	5.25382	0	0	0	3.48233	1.11656	0.580833	0	0	0	0	0	0.423835	0	1.69115	0	0	1.13199	0	0	4.81368	1.33972	0	0	0	0.523826	0	-1.9006	0.958723	-0.924026	0.860528	0.976578	0.821302	Not Significant	Not Significant	Not Significant
hsa-miR-519d-5p	1.06277	0	0	0	0	0	0	0	1.80589	0	0	0	0	0	0	0	0	1.8318	0	0	0	9.35447	0.0584848	0	0	1.05881	0	0	0	0	0	0	0	1.84801	0.961246	-0.667124	0.961303	-2.51513	0.634727	Not Significant	Not Significant	Not Significant
hsa-miR-516a-5p	0	0	0	0	0	0	2.10153	0	32.506	0	0	0	1.45208	0	0	0	0	0	2.54301	0	0	0	0	0	0	0	0	0	0	0	0	5.76209	0	-3.0952	0.581892	-2.01591	0.645407	1.07929	0.816966	Not Significant	Not Significant	Not Significant
hsa-miR-499a-5p	2.83406	0	13.4499	0	5.79222	2.99263	27.5825	7.87155	0	2.15742	7.66112	12.6544	11.0358	2.16281	0	0	4.53022	0	1.90726	5.79047	3.62388	3.59787	0	9.6219	10.8204	2.11762	2.67427	1.33972	0	0	12.7383	1.04765	0	-0.60631	0.984191	-1.02517	0.761037	-0.418857	0.92809	Not Significant	Not Significant	Not Significant
hsa-miR-500a-5p	1.06277	0	0	0	2.89611	0.332514	0	3.69481	9.02944	0	0	1.48875	4.93708	7.35356	0	0	4.2282	0	1.69534	4.63238	1.93274	0.719575	0.0584848	8.20691	0	0	4.81368	0	0	2.37057	0	0	0.956578	0.898699	0.984191	-0.500996	0.948487	-1.39969	0.740473	Not Significant	Not Significant	Not Significant
hsa-miR-500a-3p	10.2735	7.58169	8.40619	24.2789	15.4459	24.9386	7.09265	22.1689	23.4765	40.9911	6.26819	6.32719	18.0058	6.48844	22.115	16.7704	16.0068	25.6451	28.6089	15.6343	15.9451	21.5872	33.3363	18.9608	36.7893	16.941	18.7199	9.37805	0	3.16075	22.929	17.8101	30.6105	0.122544	0.991208	-0.0106166	0.998317	-0.133161	0.95903	Not Significant	Not Significant	Not Significant
hsa-miR-501-5p	0	11.0279	5.04371	0	2.57432	1.66257	0	2.89159	5.41766	4.8542	0	0.744375	2.90417	4.75819	14.3324	0	0	0	1.05959	5.21142	6.03981	2.8783	0	4.81095	0	1.05881	0	0	0	0	0	0	0	0.120469	0.999771	-4.42028	0.135632	-4.54075	0.165697	Not Significant	Not Significant	Not Significant
hsa-miR-501-3p	59.5152	48.2471	8.06994	67.4811	34.4315	49.2121	21.278	34.6991	48.759	58.61	36.9127	51.7341	72.3138	58.8285	86.8418	24.1973	26.5773	42.1313	47.4696	54.72	35.9972	119.449	41.2903	62.2593	71.4146	60.3522	36.9049	73.6846	22.3557	15.5404	119.74	78.574	266.885	0.389948	0.984191	0.961164	0.358141	0.571216	0.706801	Not Significant	Not Significant	Not Significant
hsa-miR-502-3p	7.79365	23.8938	16.4761	25.7071	29.6047	32.9189	29.4214	13.976	34.3119	40.6315	17.4116	11.1656	51.1133	16.0048	20.8821	11.9788	37.7518	9.15898	25.854	36.48	14.9787	32.3809	38.4245	43.8645	8.65631	45.5289	7.48795	38.8519	0	11.5894	12.7383	25.1437	61.221	0.124375	0.991208	-0.0706893	0.97935	-0.195065	0.946953	Not Significant	Not Significant	Not Significant
hsa-miR-503-5p	17.3586	34.692	73.6382	12.8535	84.3089	34.249	67.7742	31.3256	18.0589	43.1485	80.0935	17.4928	32.8171	40.2283	14.4094	41.926	109.329	108.076	41.7478	106.255	18.6026	65.4813	50.0045	84.6161	129.845	77.2932	154.038	33.493	70.597	92.7155	30.572	81.7169	66.9605	0.310986	0.984191	0.856758	0.422584	0.545772	0.740415	Not Significant	Not Significant	Not Significant
hsa-miR-503-3p	0	0	0	0	0	0	0	0	0	0	0	0.744375	0	1.73025	0	2.39577	0	0.610599	0	0	1.93274	0	0	0	0	2.11762	0	1.33972	0	0	0	1.04765	0	4.05791	0.0662099	3.90662	0.0722117	-0.151282	0.996062	Not Significant	Not Significant	Not Significant
hsa-miR-504-5p	6.02237	0	0	0	0	2.3276	5.25382	8.67477	9.02944	1.79785	2.78586	2.60531	0	3.4605	0	5.74985	0.302014	9.15898	0	0.289524	0	1.43915	6.72575	2.54697	0	2.11762	0	0	0	3.42415	0	2.09531	1.91316	-0.37437	0.988442	-1.44888	0.687409	-1.07451	0.780598	Not Significant	Not Significant	Not Significant
hsa-miR-505-5p	48.5332	13.0956	35.6422	0	39.2584	8.64537	36.514	27.3095	88.4885	5.03399	30.6445	88.2084	22.6525	144.908	12.0207	6.94773	37.7518	58.0069	2.11918	22.8724	40.8291	25.1851	0	22.9228	56.266	30.7055	38.5095	6.6986	198.848	42.4068	10.1907	12.048	68.8736	0.307754	0.988442	0.781348	0.703458	0.473594	0.832292	Not Significant	Not Significant	Not Significant
hsa-miR-505-3p	9.56494	0	20.5111	23.9219	39.9019	27.9312	34.1498	2.40966	10.8353	27.5072	2.0894	9.30469	16.8442	16.8699	48.5451	4.55196	23.8591	9.15898	10.172	25.1886	13.2876	5.7566	0	9.9049	21.6408	9.5293	12.8365	8.03832	48.2413	7.37509	0	6.28592	14.3487	-0.280909	0.988442	-0.345968	0.937018	-0.065059	0.996062	Not Significant	Not Significant	Not Significant
hsa-miR-508-3p	0	0	7.39744	0	2.89611	0	0	3.05223	0	0	0	0	0	0	0	0	2.1141	0	1.48342	0	2.89911	0	0	0	0	2.11762	0	0	0	0	0	0	0	-1.22435	0.977472	-2.23297	0.608906	-1.00863	0.836576	Not Significant	Not Significant	Not Significant
hsa-miR-509-3p	5.31385	0	0	0	0	0	0	0	0	1.43828	17.4116	1.86094	0.580833	4.32563	0	0	1.81209	1.8318	0	0	2.17433	0	0	4.24496	0	0	0	5.35888	0	0	0	1.57148	1.91316	-0.739174	0.984191	-1.11427	0.819229	-0.375094	0.948088	Not Significant	Not Significant	Not Significant
hsa-miR-532-5p	156.936	171.852	221.587	347.403	305.057	224.447	481.775	145.061	455.084	298.623	107.256	94.9078	166.118	97.3266	361.083	113.32	254.9	304.078	426.59	174.293	142.781	141.037	200.193	201.211	324.612	123.881	309.145	140.671	564.776	476.22	114.645	139.338	175.054	-0.362553	0.977472	-0.00861183	0.998317	0.353941	0.776089	Not Significant	Not Significant	Not Significant
hsa-miR-532-3p	15.5873	12.1767	65.232	114.611	74.0117	33.9165	31.2602	31.6468	193.23	63.2844	41.7879	34.2412	45.0146	127.606	211.98	32.5825	61.913	107.465	21.4037	93.8056	38.6548	83.4707	109.484	71.5982	36.7893	51.8818	91.46	28.1341	0	24.4958	53.5011	47.1444	176.967	0.385571	0.984191	-0.107531	0.971098	-0.493102	0.776089	Not Significant	Not Significant	Not Significant
hsa-miR-539-3p	12.0447	0	0	0	0	0	5.25382	2.5703	0	0	0	1.86094	0	0	0	0	0.604029	0	9.11246	1.73714	12.8044	2.15872	0	1.41499	0	0	0	0	0	0	0	2.09531	0	0.317279	0.991208	-2.53733	0.496664	-2.85461	0.42777	Not Significant	Not Significant	Not Significant
hsa-miR-544a	0	0	0	0	1.28716	0	4.46574	0	0	0	0	0	0	0	0	0	0	0	0	0	0.966369	0	0	6.79193	0	1.05881	0	0	0	0	0	0	0	0.147841	0.999771	-1.93473	0.642223	-2.08257	0.640377	Not Significant	Not Significant	Not Significant
hsa-miR-545-5p	0	0	0	0	7.07938	1.99509	8.66879	0	0	5.21377	0	1.48875	1.7425	0	0	3.59365	3.32216	4.88479	7.41712	1.15809	0.241592	2.15872	0	3.96196	0	0	0	0	0	0	0	0	0	0.114954	0.999771	-5.89115	0.094868	-6.00611	0.149369	Not Significant	Not Significant	Not Significant
hsa-miR-545-3p	1.77128	0	3.02623	0	6.75759	0	11.033	1.60644	0	0.719141	0	0.372187	2.90417	0	0	0	6.3423	5.49539	3.17877	0	4.59025	0	0	5.94294	0	0	0	0	0	4.74113	0	0	0	-0.052504	0.999771	-1.76827	0.631185	-1.71577	0.678671	Not Significant	Not Significant	Not Significant
hsa-miR-487b-5p	23.7352	0	0	0	0	0	1.05076	0	0	0	6.26819	10.4212	0	0	0	0	0	0	1.90726	2.89524	1.44955	10.7936	0	0.848991	0	0	5.34854	2.67944	0	0	17.8337	4.19061	0.956578	-0.397571	0.988442	0.223066	0.971098	0.620637	0.899512	Not Significant	Not Significant	Not Significant
hsa-miR-487b-3p	80.4163	7.58169	0	0.357043	0	0	9.71956	19.2773	5.41766	1.61807	3.48233	40.9406	2.32333	11.2466	0	0	3.62417	11.6014	6.78137	8.10666	8.93891	27.3438	0	22.6398	0	1.05881	13.3713	4.01916	0	5.00453	12.7383	12.5718	8.6092	-0.0862396	0.999771	-0.856807	0.780704	-0.770568	0.811913	Not Significant	Not Significant	Not Significant
hsa-miR-92b-5p	23.0267	14.4741	72.2932	39.2747	21.8817	15.9607	21.0153	8.03219	92.1003	34.339	82.1829	10.0491	15.9729	73.5356	67.655	11.0205	17.2148	71.44	8.90054	28.0838	19.3274	78.4336	30.763	21.5078	62.7582	26.4703	51.3459	14.7369	129.428	9.21887	91.7161	13.0957	75.5697	-0.138534	0.989447	0.451038	0.798879	0.589572	0.740473	Not Significant	Not Significant	Not Significant
hsa-miR-92b-3p	55.6183	50.0851	55.8171	152.1	136.117	84.4587	123.99	34.0565	75.8473	34.5188	331.518	98.2575	62.1492	406.609	19.9574	21.3224	57.3827	307.742	20.1322	94.6742	84.7989	350.433	37.4303	164.704	155.814	314.467	93.0645	159.427	165.903	100.881	313.363	357.773	912.575	0.363416	0.984191	1.4724	0.139177	1.10899	0.29912	Not Significant	Not Significant	Not Significant
hsa-miR-556-5p	6.73088	0	0	0	0	0	9.98225	3.69481	0	3.59571	0	5.955	2.03292	0	0	0	0	0.610599	1.69534	0.868571	2.41592	0	0	4.24496	0	1.05881	0	2.67944	0	0.790189	0	1.57148	3.82631	-0.678128	0.984191	-0.948324	0.841009	-0.270196	0.96182	Not Significant	Not Significant	Not Significant
hsa-miR-556-3p	3.18831	0	0	9.64016	0	0	5.25382	12.5302	0	0	0	2.60531	2.61375	0	0	0	1.20806	0	2.11918	0	3.62388	0	0	3.96196	0	0	0	8.03832	0	0	0	4.71444	0	-1.15439	0.977472	-0.958234	0.844904	0.196152	0.986731	Not Significant	Not Significant	Not Significant
hsa-miR-561-5p	0.708514	0	0	0	1.28716	9.97543	0	0	0	0	0	0	0.580833	0	0	0	2.1141	3.66359	1.90726	4.05333	0	0.719575	0	1.41499	0	0	0	0	0	0	0	0	0	0.00246588	0.999771	-4.96889	0.160419	-4.97136	0.211299	Not Significant	Not Significant	Not Significant
hsa-miR-551b-3p	0.354257	0	0	0	0	0	0	0	0	0	0	3.34969	0.580833	0	0	2.15619	1.20806	0	0	0	0	0	0	0.848991	0	0	0	0	0	0	0	2.61913	0	3.2708	0.236851	2.43009	0.336109	-0.840711	0.999737	Not Significant	Not Significant	Not Significant
hsa-miR-570-3p	0	0	7.0612	0	0	0	9.98225	0	0	0	0	0.744375	0.290417	0	0	0	4.83223	3.05299	0	4.34285	0	3.59787	0.0584848	0.282997	0	0	11.7668	0	0	2.37057	0	0	4.78289	-0.270304	0.991864	0.469485	0.954078	0.739789	0.87655	Not Significant	Not Significant	Not Significant
hsa-miR-574-5p	184.922	9.41968	131.473	17.4951	48.912	64.5078	86.4253	99.9205	25.2824	107.152	55.0208	137.709	48.79	38.4981	81.525	82.1749	50.7384	42.7419	68.4494	51.8247	76.3431	27.3438	73.0475	38.4876	2.16408	24.3527	40.114	12.0575	24.7089	42.6702	89.1684	22.0007	32.5236	-0.264586	0.984191	-1.23657	0.234475	-0.971981	0.407973	Not Significant	Not Significant	Not Significant
hsa-miR-574-3p	459.826	6.89245	12.1049	45.3445	30.8918	60.5176	76.7057	73.5749	139.053	50.8792	53.6278	121.333	20.91	86.08	54.8637	9.58308	33.2216	288.203	55.7344	37.9276	24.4008	146.793	42.343	18.1118	15.1485	179.998	137.992	65.6463	40.0049	495.975	89.1684	178.101	55.4815	-0.346151	0.984191	0.613522	0.707044	0.959673	0.473052	Not Significant	Not Significant	Not Significant
hsa-miR-576-5p	12.7533	16.0824	47.7471	104.614	122.28	39.5692	135.286	63.2937	52.3707	35.9571	56.4137	22.7034	128.655	85.6474	54.2473	28.7492	153.121	36.0253	48.7411	115.23	92.5298	78.4336	50.6478	251.867	0	50.8229	48.1368	77.7038	87.0696	42.1434	56.0487	52.3826	63.1341	0.498608	0.977472	-0.232518	0.940913	-0.731126	0.602631	Not Significant	Not Significant	Not Significant
hsa-miR-576-3p	1.77128	1.14874	13.4499	0	9.65369	0	17.6003	5.30125	0	18.1583	0	0.744375	6.67958	0	0	3.59365	5.13424	0	9.74821	6.08	5.79821	4.31745	7.83696	5.09395	0	10.5881	0	0	0	0	2.54767	1.57148	4.78289	-0.532886	0.984191	-1.50135	0.628007	-0.968462	0.784882	Not Significant	Not Significant	Not Significant
hsa-miR-579-5p	0	0	0	9.9972	0	3.32514	10.2449	2.89159	0	4.13506	0	0.744375	4.06583	0	0	0	1.51007	0	4.87411	2.60571	0.966369	1.43915	0	3.11297	0	0	3.74398	2.67944	0	0	0	0	0	-0.902483	0.984191	-1.85647	0.628007	-0.953991	0.824301	Not Significant	Not Significant	Not Significant
hsa-miR-579-3p	0	0	25.5548	8.92607	8.36653	1.33006	0	0	0	7.91055	2.78586	2.60531	6.09875	0	0	0	11.4765	2.44239	0.847671	3.47428	2.65751	2.15872	7.66151	5.37694	0	1.05881	0	6.6986	0	0	5.09534	1.57148	5.73947	-0.535731	0.984191	-1.20277	0.732371	-0.667038	0.873445	Not Significant	Not Significant	Not Significant
hsa-miR-580-3p	1.06277	0	0	0	0	0	0	0	0	1.07871	2.0894	0	1.16167	0	0	0	0.604029	0	0.847671	0	4.34866	0	0	0	0	0	0	0	0	0	0	0	0	0.473483	0.988442	-3.51863	0.251406	-3.99212	0.238378	Not Significant	Not Significant	Not Significant
hsa-miR-582-5p	0	0	0	0	2.57432	2.99263	4.72843	0	0	0	0	0.744375	0.580833	0	0	7.42689	5.13424	0	2.33109	0	0	0	0	0	0	0	0	0	0	0	0	0	3.82631	0.382795	0.989447	-1.06647	0.841009	-1.44926	0.760817	Not Significant	Not Significant	Not Significant
hsa-miR-582-3p	0	19.7583	20.5111	0.357043	2.89611	4.6552	15.2361	0	0	8.6297	0	1.48875	7.26042	0	0	12.9372	11.4765	0.610599	8.68863	3.47428	1.93274	1.43915	9.35757	2.54697	17.3126	0	0.534854	22.7753	22.3557	10.2725	0	1.57148	0.956578	-0.480253	0.984191	0.335138	0.954078	0.81539	0.791372	Not Significant	Not Significant	Not Significant
hsa-miR-584-5p	1770.58	1288.89	1581.37	1317.13	1645.63	1860.42	1466.08	3469.1	373.819	2475.64	2751.04	4289.46	1158.18	982.35	525.443	2170.09	1214.1	1396.44	2326.64	618.712	2739.66	1977.39	752.875	1789.96	601.614	2837.61	1089.5	1310.25	1237.8	1624.89	4142.51	4357.19	2500.49	-0.107511	0.989447	0.267675	0.852959	0.375186	0.760817	Not Significant	Not Significant	Not Significant
hsa-miR-584-3p	0	0	5.04371	0	0	0	0	0	0	2.33721	0	0.744375	0	0	0	0	1.51007	0	0	1.15809	1.93274	0.719575	0	1.41499	0	1.05881	0	0	0	0	0	0	0	-0.243905	0.996496	-2.26557	0.565069	-2.02167	0.634727	Not Significant	Not Significant	Not Significant
hsa-miR-548a-3p	10.2735	0	16.4761	28.2064	9.3319	14.2981	22.8541	11.8876	16.253	41.5304	0	6.69937	14.2304	3.02794	0	20.8432	13.5906	11.6014	23.099	4.34285	12.3212	5.7566	17.7794	17.2628	0	7.41168	21.929	18.7561	15.296	27.1298	0	19.9054	3.82631	-0.424465	0.984191	-0.266689	0.954078	0.157776	0.96182	Not Significant	Not Significant	Not Significant
hsa-miR-548b-5p	0.708514	0	0	0	0	0	4.46574	0	0	0.179785	2.78586	0.744375	2.03292	1.73025	0	0	1.51007	0	3.17877	0.868571	0.241592	0.719575	0.0584848	0	2.16408	0	0	0	0	0	0	0.523826	0	0.1898	0.996496	-1.45444	0.732371	-1.64424	0.740473	Not Significant	Not Significant	Not Significant
hsa-miR-589-5p	9.21068	30.3268	39.6772	37.4895	22.2035	33.2514	7.09265	37.5907	39.7295	58.2504	4.17879	9.30469	50.8229	19.8979	0	20.1245	41.074	39.0783	41.9597	16.5028	32.3734	12.2328	60.1809	31.4127	15.1485	16.941	39.5792	20.0958	0	9.48226	30.572	33.5249	39.2197	-0.00667027	0.999771	-0.349274	0.907162	-0.342603	0.87655	Not Significant	Not Significant	Not Significant
hsa-miR-589-3p	7.4394	0	0	13.2106	1.93074	1.33006	3.94036	3.53416	0	4.67442	4.17879	4.83844	2.32333	6.921	0	3.59365	3.32216	7.32718	4.45027	2.02667	3.38229	7.19575	7.54454	1.69798	0	13.7645	0	0	0	7.63849	0	0	1.91316	0.180655	0.996496	-0.452074	0.946693	-0.63273	0.866426	Not Significant	Not Significant	Not Significant
hsa-miR-550a-5p	3.18831	1.14874	13.1137	0	17.3766	0	9.45687	7.87155	14.4471	2.33721	2.0894	9.30469	2.61375	8.21869	0	0	6.3423	5.49539	2.96685	8.39618	4.34866	2.8783	5.08818	12.4519	0	4.23524	1.06971	1.33972	0	3.16075	0	3.66679	20.0881	-0.290328	0.988442	-0.738255	0.831344	-0.447927	0.901693	Not Significant	Not Significant	Not Significant
hsa-miR-550a-3p	0	0	0	0	0	0.665029	1.57614	11.4057	0	0	4.17879	0	14.5208	15.5723	0	0	1.81209	4.88479	1.27151	9.8438	10.3885	17.9894	17.0776	24.3377	0	4.23524	0	5.35888	0	2.37057	0	4.19061	47.8289	2.41193	0.526018	2.08304	0.400675	-0.328882	0.948088	Not Significant	Not Significant	Not Significant
hsa-miR-590-5p	0	0	0	9.9972	1.93074	0	8.14341	12.0483	0	14.203	0	2.60531	2.90417	0	0	0	5.73827	2.44239	7.41712	2.60571	3.1407	1.43915	7.60302	3.39596	0	3.17643	0	0	0	3.95094	0	0	0.956578	-0.486951	0.988442	-2.06445	0.5113	-1.5775	0.674671	Not Significant	Not Significant	Not Significant
hsa-miR-590-3p	10.982	0	12.1049	13.2106	24.7778	9.3104	19.9645	17.1889	14.4471	22.1136	6.26819	6.69937	33.1075	1.73025	0	20.1245	22.0471	7.32718	18.2249	14.1867	20.5353	5.03702	17.253	32.5447	0	16.941	0	21.4355	0	19.2279	0	9.9527	6.69605	0.162505	0.991208	-0.697946	0.779417	-0.860451	0.743344	Not Significant	Not Significant	Not Significant
hsa-miR-597-5p	0	0	0	0	0	0	0	0	0	0.359571	0	0	1.16167	0	0	0	1.20806	0	0	0	0	0	0	0.565994	0	2.11762	0	0	0	0	0	1.57148	0	1.79009	0.93451	2.62211	0.277329	0.832021	0.824301	Not Significant	Not Significant	Not Significant
hsa-miR-598-3p	36.1342	84.5473	63.887	41.417	57.2786	42.5618	94.306	55.5828	55.9825	64.5429	13.9293	26.7975	83.0592	32.8748	37.295	55.8214	120.504	20.1498	93.8795	18.5295	80.9334	35.9787	8.18787	63.6743	69.2505	34.9408	35.3003	28.1341	42.3582	64.7955	35.6674	60.24	15.3052	-0.0899947	0.996496	-0.371263	0.819229	-0.281268	0.866426	Not Significant	Not Significant	Not Significant
hsa-miR-599	0	10.1089	0	0	3.2179	5.98526	6.56727	0	0	0	0	0.372187	0	0	0	2.87492	0	0	0	0	0	0	0	1.69798	0	0	0	0	0	0	0	0	0	-2.51562	0.741461	-6.05343	0.103402	-3.53781	0.352423	Not Significant	Not Significant	Not Significant
hsa-miR-605-3p	4.25108	8.27093	4.03497	0	0	0	1.31345	0	0	0	0	0	0	2.16281	0	0	0	0	0	0	0	0	0	1.41499	0	0	0	0	0	0	0	0	0	-2.46194	0.741461	-5.53138	0.126548	-3.06944	0.4144	Not Significant	Not Significant	Not Significant
hsa-miR-615-3p	0	0	0	0	0	0	0	0	0	0	0	1.11656	2.03292	3.02794	0	0	0	1.2212	1.27151	0	0	0	0	0	0	0	0	0	0	0	0	0	0.956578	4.25983	0.0645086	1.98663	0.442366	-2.2732	0.51921	Not Significant	Not Significant	Not Significant
hsa-miR-616-3p	4.9596	0	0	0	2.57432	0	0	0	0	0	0	2.60531	0	1.29769	0	0	1.51007	4.27419	0	0	0	1.43915	6.31636	0.565994	0	1.05881	0	0	0	1.58038	0	2.09531	0	0.955066	0.984191	-0.237084	0.971098	-1.19215	0.789626	Not Significant	Not Significant	Not Significant
hsa-miR-548c-5p	2.4798	8.50068	8.74243	0	8.36653	6.65029	9.71956	12.5302	0	14.0233	6.96465	24.9366	20.6196	11.2466	0.0770558	16.5308	9.96648	2.44239	9.74821	10.7124	17.153	12.2328	7.95393	19.5268	0	13.7645	1.60456	12.0575	9.41293	6.8483	5.09534	9.42888	8.6092	0.804522	0.971894	0.0601552	0.995924	-0.744367	0.760817	Not Significant	Not Significant	Not Significant
hsa-miR-548c-3p	1.06277	20.9071	0.336247	0.357043	3.2179	2.99263	3.15229	0	0	11.1467	0	0	1.7425	2.16281	0	0	3.02014	0.610599	6.14561	1.73714	3.86548	0	0	3.39596	0	0	0	0	0	0.526792	0	1.04765	0	-1.1648	0.977472	-3.88147	0.163156	-2.71667	0.389214	Not Significant	Not Significant	Not Significant
hsa-miR-618	3.54257	0	0	0	0	0	0	0	0	0	0	0	0.290417	2.59538	0	0	0	0	0	0	0	0	0	0	8.65631	0	0	0	0	0	2.54767	0.523826	0	-0.551271	0.988442	1.76007	0.653465	2.31134	0.490307	Not Significant	Not Significant	Not Significant
hsa-miR-619-5p	0	8.27093	4.03497	0	0	3.65766	0	2.73095	0	0	0.696465	0	0.87125	6.05588	0	0.718731	0	0	0	0.289524	0	2.8783	0	1.13199	0	2.11762	0	0	0	0	0	1.04765	0	-0.961477	0.984191	-2.16409	0.605489	-1.20262	0.791372	Not Significant	Not Significant	Not Significant
hsa-miR-624-5p	0	0	0	0	2.89611	0	7.09265	0	0	1.07871	0	0.372187	6.97	4.75819	0	0	5.13424	0	5.9337	0	2.17433	0	4.38636	7.07493	0	5.29406	2.13941	1.33972	0	0	0	0	0	1.42473	0.961246	-0.0528827	0.998317	-1.47761	0.740473	Not Significant	Not Significant	Not Significant
hsa-miR-625-5p	182.088	17.6906	30.5985	15.3528	79.1603	35.9116	42.5559	34.3778	50.5649	32.0018	34.1268	89.6972	19.4579	71.8054	0	24.4369	37.1478	128.226	48.1053	28.6628	66.6795	35.2592	47.0218	54.3354	28.133	51.8818	90.9251	20.0958	58.8308	50.3087	33.1197	44.5253	146.356	-0.0111358	0.999771	0.213236	0.948487	0.224372	0.918002	Not Significant	Not Significant	Not Significant
hsa-miR-625-3p	1885.71	115.563	103.9	181.378	354.934	81.466	383.266	250.444	218.512	144.727	262.567	478.261	164.957	284.194	122.133	120.268	117.182	1302.41	541.45	74.9866	242.8	277.756	112.057	224.417	248.869	1183.75	703.332	179.523	142.371	372.442	456.033	427.966	706.911	-0.21307	0.988442	0.44049	0.763408	0.65356	0.630588	Not Significant	Not Significant	Not Significant
hsa-miR-627-5p	7.4394	0	22.8648	0	20.9163	10.973	12.6092	5.94382	0	44.5868	2.78586	3.34969	4.93708	2.59538	0	0.958308	14.1947	6.71658	13.9866	7.23809	2.41592	4.31745	14.7967	7.92392	0	4.23524	9.62736	0	12.9428	6.5849	0	4.71444	5.73947	-0.863773	0.977472	-1.21735	0.628007	-0.353576	0.920289	Not Significant	Not Significant	Not Significant
hsa-miR-628-5p	32.5916	11.0279	10.7599	44.9874	13.837	23.276	46.2336	37.43	7.22355	20.3157	39.6985	67.3659	38.6254	8.65125	16.644	8.38519	14.1947	29.3087	32.6353	6.94857	56.0494	28.0634	1.93	39.3366	0	40.2348	16.0456	61.6272	0	42.9336	28.0244	57.6209	18.175	0.0309759	0.999771	0.173896	0.958636	0.14292	0.956549	Not Significant	Not Significant	Not Significant
hsa-miR-628-3p	66.9546	19.5286	8.06994	51.7712	15.7677	54.1998	50.4366	28.7552	12.6412	7.55098	60.5925	31.2637	18.0058	14.7071	0	33.0616	34.7317	58.0069	40.2644	40.8228	14.9787	27.3438	19.183	19.8098	38.9534	44.4701	90.9251	34.8327	29.4154	76.3849	45.858	42.9538	35.3934	-0.339705	0.984191	0.51437	0.761873	0.854075	0.542688	Not Significant	Not Significant	Not Significant
hsa-miR-629-5p	188.465	161.513	1017.15	307.771	656.773	401.345	243.777	170.604	332.283	173.673	1202.8	269.464	190.223	345.618	352.915	274.076	480.505	365.749	153.216	668.8	236.277	256.888	321.959	393.366	833.17	212.821	653.591	242.489	2153.21	139.337	361.769	194.34	725.086	-0.413146	0.977472	0.473137	0.704958	0.886284	0.339835	Not Significant	Not Significant	Not Significant
hsa-miR-629-3p	0	0	0	0.357043	0.64358	0.665029	0.262691	0	1.80589	0	4.17879	1.48875	0.290417	2.59538	0.154112	0.239577	0.906043	1.8318	0	1.15809	1.20796	0.719575	9.53302	0.282997	0	0	5.88339	0	0	0	0	0.523826	5.73947	1.20365	0.977472	1.03729	0.804578	-0.166359	0.992728	Not Significant	Not Significant	Not Significant
hsa-miR-33b-5p	0	0	0	0	0.965369	6.9828	3.67767	0	0	0.179785	0	0.372187	3.19458	0	0	0	2.41612	0	4.66219	3.47428	3.38229	0	3.86	1.41499	0	0	0	0	0	0	0	0.523826	7.65262	0.674626	0.984191	-0.220467	0.971098	-0.895092	0.846352	Not Significant	Not Significant	Not Significant
hsa-miR-636	2.4798	0	23.8736	0	16.7331	14.9631	2.36422	11.0844	25.2824	13.4839	55.0208	10.7934	5.2275	105.978	37.372	2.39577	3.92619	14.0438	2.11918	20.5562	6.52299	22.3068	27.7218	18.6778	19.4767	24.3527	25.1381	8.03832	27.0622	0.526792	17.8337	8.90505	51.6552	0.518219	0.984191	0.446042	0.890159	-0.072177	0.996062	Not Significant	Not Significant	Not Significant
hsa-miR-641	0	0	0	0	2.89611	2.3276	3.94036	0	0	0	0	1.11656	1.16167	0	0	0	1.81209	0	0	0	0	0	0	0	0	0	0	0	0	0	0	0	3.82631	-1.33679	0.977472	-0.904774	0.873793	0.43202	0.948088	Not Significant	Not Significant	Not Significant
hsa-miR-642a-5p	2.12554	0	0	11.7824	0	0.997543	3.15229	2.08837	0	0	2.0894	1.86094	0	13.842	0	0	0.906043	0	1.48342	2.02667	0	5.7566	0	0	0	4.23524	5.88339	0	0	0	0	1.57148	1.91316	-0.0556545	0.999771	-0.361175	0.958636	-0.30552	0.956549	Not Significant	Not Significant	Not Significant
hsa-miR-642a-3p	1.41703	0	0	0	0.32179	0.997543	0	0	0	0	5.57172	7.44375	0	0	0	3.1145	2.71813	0.610599	1.48342	0	2.41592	7.91532	0	0.565994	0	3.17643	9.09251	0	8.23631	0	17.8337	2.61913	2.86973	1.41742	0.961246	2.66678	0.353818	1.24937	0.758406	Not Significant	Not Significant	Not Significant
hsa-miR-651-5p	7.4394	12.4064	16.4761	0	26.3868	33.2514	4.72843	24.7392	0	12.7648	0	5.21062	26.1375	5.19075	0	32.5825	19.933	0.610599	28.8208	21.4247	8.69732	9.35447	9.2406	14.4328	17.3126	10.5881	18.185	6.6986	0	8.16528	0	10.4765	8.6092	0.143336	0.996496	-0.496796	0.890159	-0.640132	0.811913	Not Significant	Not Significant	Not Significant
hsa-miR-652-5p	0.354257	0	0	0	0	0	0	0	0	0.898927	2.78586	1.48875	0	0	0	0	0	0	1.27151	0	0	3.59787	0	0.565994	0	0	0	0	0	1.58038	0	1.57148	0	0.485571	0.988442	0.182161	0.972775	-0.303411	0.95903	Not Significant	Not Significant	Not Significant
hsa-miR-652-3p	50.3045	28.7185	42.0309	39.2747	31.2136	35.579	45.7082	115.985	19.8648	20.8551	23.6798	113.145	89.4483	69.21	68.6567	17.4891	45.0001	57.3963	44.2908	45.1657	55.8078	79.1532	46.2615	100.747	2.16408	76.2344	21.3941	109.857	0	22.6521	50.9534	88.5267	46.8723	0.630422	0.961246	0.172757	0.954078	-0.457665	0.784882	Not Significant	Not Significant	Not Significant
hsa-miR-548d-5p	17.0043	82.0201	59.5158	5.71269	14.1588	40.8993	44.6574	35.0204	0	65.0823	28.5551	39.0797	66.215	22.4933	14.6406	21.3224	40.4699	18.9286	67.1779	97.2799	29.7158	32.3809	67.199	73.8622	10.8204	40.2348	20.3244	44.2108	0	12.1162	2.54767	17.2863	13.3921	0.342921	0.984191	-0.993339	0.514468	-1.33626	0.311085	Not Significant	Not Significant	Not Significant
hsa-miR-548d-3p	2.12554	0.229748	0	0	2.57432	0	3.67767	0	0	3.95528	2.78586	0	0	0	0	0.958308	1.20806	0	0	0.289524	0	0	0	1.98098	0	1.05881	3.20912	0	0	3.16075	0	0.523826	4.78289	-1.92378	0.928403	0.0640744	0.998317	1.98785	0.535516	Not Significant	Not Significant	Not Significant
hsa-miR-411-5p	162.958	0	0	13.5676	0	24.9386	10.2449	28.5946	0	32.7209	9.75051	13.7709	2.32333	6.48844	18.5704	20.8432	4.2282	45.7949	59.125	21.1352	67.6458	39.5766	15.9664	58.0144	0	3.17643	17.6502	24.115	0	3.68755	10.1907	34.5725	8.6092	0.153752	0.996496	-1.16604	0.622042	-1.31979	0.533337	Not Significant	Not Significant	Not Significant
hsa-miR-411-3p	8.85642	0	0	0	0	0	3.41498	0	0	2.69678	4.87526	1.48875	0	0.432563	0	0	0.604029	6.71658	0	1.44762	0	1.43915	0.0584848	2.82997	0	0	0	6.6986	0	2.63396	0	0.523826	0	-0.665711	0.984191	-0.683002	0.921625	-0.0172913	0.998765	Not Significant	Not Significant	Not Significant
hsa-miR-654-3p	385.077	31.2458	26.5635	26.0641	29.2829	53.5348	98.7717	105.061	77.6532	49.441	90.5405	169.717	13.94	57.5308	59.0247	23.4785	85.1681	78.7672	139.442	70.3542	261.644	148.232	54.9757	217.625	21.6408	34.9408	54.0202	146.03	17.6492	38.7192	239.481	125.718	78.4394	0.262291	0.984191	-0.0793014	0.972775	-0.341592	0.843012	Not Significant	Not Significant	Not Significant
hsa-miR-655-3p	2.12554	0	0	0	0	0	0	0	10.8353	0	0	0.372187	0	0	0	0	0	3.05299	2.75493	0	1.93274	0	0	0.848991	0	0	0	0	0	0	0	1.04765	0	-0.596675	0.988442	-2.59098	0.736034	-1.99431	0.662151	Not Significant	Not Significant	Not Significant
hsa-miR-656-3p	1.06277	0	0	0	0	0	3.67767	0	0	0	0	0.744375	0	0	0	0	0	0	1.69534	0	1.69115	0	0	0.848991	0	0	0	0	0	0	0	1.04765	0	-0.179974	0.996496	-1.41855	0.729368	-1.23858	0.776089	Not Significant	Not Significant	Not Significant
hsa-miR-657	0	0	0	0	0	0	0	0	5.41766	0	0	0	0	0	0	0	0	1.8318	0	0	0	4.31745	0	0	4.32815	4.23524	0	0	0	6.32151	5.09534	3.66679	2.86973	0.314441	0.991208	2.99485	0.396434	2.68041	0.426845	Not Significant	Not Significant	Not Significant
hsa-miR-659-5p	3.18831	3.67597	12.1049	0	5.14864	1.99509	2.62691	0	0	3.95528	4.17879	1.48875	3.19458	0	0	3.59365	1.81209	0.610599	4.45027	0	7.24777	2.15872	4.56181	4.24496	0	0	0	1.33972	0	0	0	1.57148	0	-0.384634	0.988442	-3.15534	0.239599	-2.77071	0.332544	Not Significant	Not Significant	Not Significant
hsa-miR-660-5p	44.6364	158.526	116.678	174.951	179.559	101.417	180.469	106.668	673.596	144.727	37.6091	16.7484	139.981	70.9403	102.792	80.2583	275.437	119.067	174.196	158.659	83.1077	128.084	85.0954	184.231	445.8	139.763	615.082	399.237	195.318	281.834	252.219	109.48	352.021	-0.482122	0.961246	0.833943	0.400675	1.31606	0.165697	Not Significant	Not Significant	Not Significant
hsa-miR-421	87.1472	22.2856	33.2885	53.5564	69.5066	42.2293	21.0153	41.928	27.0883	71.195	38.3056	69.2269	74.9275	73.9682	45.6941	29.7075	86.3761	68.387	75.8665	64.8533	48.0768	95.7034	51.1742	70.7493	45.4456	113.293	89.8554	36.1725	16.4726	32.3977	12.7383	96.3841	114.789	0.507979	0.961246	0.428116	0.742765	-0.0798631	0.976622	Not Significant	Not Significant	Not Significant
hsa-miR-542-5p	2.4798	16.0824	13.7861	0	9.97548	2.3276	15.4988	0	0	4.67442	6.26819	2.60531	6.97	0.865125	0	7.66646	17.2148	12.8226	4.23835	4.63238	6.2814	7.91532	5.49757	13.3009	0	2.11762	12.3016	1.33972	49.4179	15.8038	2.54767	7.33357	14.3487	0.0818309	0.999771	0.851584	0.740673	0.769753	0.776089	Not Significant	Not Significant	Not Significant
hsa-miR-542-3p	3.54257	0	20.8473	12.1395	27.0303	15.6282	42.8186	31.4862	0	45.3059	3.48233	1.86094	10.1646	0.865125	18.4163	27.0722	39.2619	14.6544	93.4557	31.8476	6.52299	11.5132	44.273	22.3568	25.9689	9.5293	15.5108	36.1725	0	37.929	7.64301	13.6195	17.2184	0.422181	0.984191	-0.0220261	0.998317	-0.444207	0.855104	Not Significant	Not Significant	Not Significant
hsa-miR-758-3p	2.83406	0	0	0	0	0	0	0	0	1.79785	4.17879	2.23312	0	0	0	3.35408	0.906043	0	6.35753	1.15809	0	10.7936	0	2.82997	0	0	0	2.67944	0	0	0	1.57148	5.73947	1.36718	0.977472	0.489276	0.954078	-0.877903	0.85272	Not Significant	Not Significant	Not Significant
hsa-miR-671-5p	27.632	6.89245	0	0	1.93074	5.98526	1.83884	12.2089	0	14.0233	2.0894	2.9775	7.26042	10.8141	18.1081	13.8955	2.1141	0	8.26479	0.868571	0.483184	17.9894	0	4.24496	0	16.941	0	1.33972	0	7.90189	5.09534	11.5242	0	0.0036241	0.999771	-0.459889	0.941359	-0.463513	0.901693	Not Significant	Not Significant	Not Significant
hsa-miR-671-3p	39.3225	6.43295	0	35.7043	5.47043	20.9484	9.98225	41.2855	7.22355	16.1807	55.7172	37.9631	12.1975	9.08382	43.9218	8.38519	15.7047	7.32718	15.47	5.21142	14.0123	33.1004	11.0536	11.6029	0	49.7641	12.3016	38.8519	0	8.95547	33.1197	50.2873	36.35	-0.324548	0.984191	0.236109	0.954078	0.560657	0.789626	Not Significant	Not Significant	Not Significant
hsa-miR-668-3p	7.4394	0	0	0	0	0	0	3.53416	0	0	0	0	0	0	0	0	0.302014	0	1.69534	0	4.83184	0	5.73151	0	0	0	0	0	0	0	2.54767	0	0	-0.0409374	0.999771	-2.30067	0.628007	-2.25973	0.63772	Not Significant	Not Significant	Not Significant
hsa-miR-550a-3-5p	0	0	0	0	0	0	0	4.17674	0	0	0	2.9775	0	0	0	0	0.604029	0	0	1.15809	0	1.43915	0	0.848991	0	2.11762	1.06971	1.33972	0	0	0	1.04765	4.78289	0.355438	0.989447	1.44894	0.713165	1.09351	0.793202	Not Significant	Not Significant	Not Significant
hsa-miR-1224-5p	3.54257	29.4078	21.1836	8.92607	18.0202	0	3.15229	12.5302	9.02944	16.5403	13.2328	1.48875	6.38917	6.921	19.4181	3.59365	7.85237	3.05299	14.1985	6.36952	4.10707	3.59787	0	9.0559	0	8.47049	22.9987	2.67944	8.23631	4.47773	0	2.61913	16.2618	-0.890604	0.961246	-0.722609	0.770099	0.167995	0.96151	Not Significant	Not Significant	Not Significant
hsa-miR-151b	1.41703	0	0	0	0	1.33006	0	0	0	0	0	0	0	0	0	0	2.1141	0	0	1.15809	0	0	0	1.13199	0	0	0	0	0	0	0	0	0	0.368474	0.999771	-3.00514	0.298967	-3.37361	0.279188	Not Significant	Not Significant	Not Significant
hsa-miR-320b	282.343	1291.87	723.941	123.894	408.673	1024.48	401.917	306.99	269.077	540.794	1374.13	1223.01	1545.89	1049.4	1276.2	1299.94	708.224	194.17	404.551	876.098	499.13	518.813	1183.85	378.65	471.769	561.17	285.612	454.165	409.462	155.667	743.919	284.438	841.789	0.484453	0.961246	-0.392939	0.741125	-0.877392	0.327753	Not Significant	Not Significant	Not Significant
hsa-miR-320c	176.066	1133.81	552.118	89.2607	323.721	972.272	344.388	252.371	231.154	371.796	1151.26	885.062	1274.35	577.471	1087.95	1108.76	592.854	120.899	310.036	701.805	334.847	323.089	1009.97	269.696	365.729	357.878	236.405	340.289	390.636	136.439	466.223	188.578	396.98	0.377846	0.977472	-0.671265	0.524645	-1.04911	0.248784	Not Significant	Not Significant	Not Significant
hsa-miR-1296-5p	12.0447	19.9881	0	0	4.50506	8.31286	0	4.33738	0	3.95528	6.26819	15.2597	10.1646	15.1397	19.2639	18.687	9.36245	3.05299	4.66219	1.44762	16.9115	9.35447	0	8.20691	0	30.7055	1.60456	10.7178	0	0.790189	22.929	26.1913	16.2618	0.885186	0.977472	1.1419	0.640917	0.256713	0.948088	Not Significant	Not Significant	Not Significant
hsa-miR-1468-5p	2.4798	0	5.71621	9.9972	1.60895	1.99509	5.51651	0	16.253	2.69678	12.5364	1.86094	2.90417	6.05588	0	0	2.71813	0	4.87411	0	2.41592	0	8.4803	1.13199	12.9845	3.17643	6.9531	4.01916	0	4.47773	0	0	11.4789	-1.13541	0.971894	-0.13331	0.97935	1.0021	0.760817	Not Significant	Not Significant	Not Significant
hsa-miR-1271-5p	3.18831	0	0	0	4.50506	1.99509	0	4.0161	0	2.33721	0	1.86094	2.32333	2.16281	18.6475	0	0.906043	0	5.08602	2.02667	6.03981	5.03702	0	0.565994	0	7.41168	0	4.01916	0	0	10.1907	18.8578	5.73947	1.1837	0.977472	1.74998	0.570956	0.566286	0.886951	Not Significant	Not Significant	Not Significant
hsa-miR-1301-3p	106.277	22.2856	16.4761	63.9107	29.6047	41.8968	43.0813	44.0164	14.4471	35.9571	84.2723	114.262	15.6825	88.6753	0	11.0205	19.3289	86.705	27.3374	10.7124	32.3734	108.656	10.1179	35.9406	23.8049	121.763	36.9049	60.2874	0	35.0317	56.0487	138.814	42.0894	-0.0878932	0.996496	0.326084	0.911769	0.413977	0.84263	Not Significant	Not Significant	Not Significant
hsa-miR-454-5p	11.3362	9.18993	4.70746	1.07113	9.65369	6.31777	11.5584	18.956	7.22355	2.51699	9.05405	21.9591	23.2333	29.4143	33.7504	0	9.96648	20.1498	10.8078	21.4247	35.2725	23.746	14.6797	13.8669	0	20.1174	20.8593	17.4164	0	8.69207	5.09534	28.2866	23.9144	1.24751	0.739506	0.743682	0.713165	-0.503832	0.824301	Not Significant	Not Significant	Not Significant
hsa-miR-454-3p	136.035	12.4064	40.0134	105.328	61.1401	81.7985	149.471	207.07	14.4471	66.3408	188.046	307.055	168.151	207.63	29.2812	46.7175	160.068	299.804	138.594	197.745	164.766	246.095	83.9257	331.673	54.1019	136.587	16.5805	127.273	0	64.5321	12.7383	113.67	16.2618	0.921323	0.741461	-0.679227	0.640917	-1.60055	0.165697	Not Significant	Not Significant	Not Significant
hsa-miR-769-5p	71.2056	91.21	54.4721	53.5564	16.7331	30.5913	12.8718	59.9202	34.3119	116.321	13.2328	32.3803	41.5296	30.2794	32.1323	66.842	17.5168	16.4862	38.9929	8.39618	51.2175	53.9681	51.1742	31.9787	23.8049	47.6465	28.8821	41.5313	0	17.3841	40.7627	76.4787	42.0894	-0.472115	0.977472	-0.510377	0.742765	-0.038262	0.997864	Not Significant	Not Significant	Not Significant
hsa-miR-769-3p	16.6501	9.64942	0	0	3.86148	0	3.41498	0	18.0589	11.686	1.39293	4.83844	3.19458	0.865125	7.93674	2.63535	3.32216	0.610599	5.72178	1.73714	9.1805	7.91532	6.43333	3.11297	8.65631	5.29406	14.441	0	0	4.47773	0	8.38122	9.56578	-0.383292	0.988442	-0.0151807	0.998317	0.368112	0.921598	Not Significant	Not Significant	Not Significant
hsa-miR-766-5p	12.399	0	9.75118	0	3.53969	5.65274	1.05076	11.0844	0	0	6.96465	15.6319	1.7425	12.5443	46.1564	3.83323	1.20806	6.71658	5.9337	2.60571	7.97254	1.43915	0	3.11297	0	1.05881	0	1.33972	0	9.74566	0	1.57148	6.69605	0.857638	0.984191	-0.913176	0.769943	-1.77081	0.490307	Not Significant	Not Significant	Not Significant
hsa-miR-766-3p	4.9596	10.3387	0	13.2106	0	0	2.62691	62.9724	0	7.55098	10.447	39.0797	15.9729	41.526	51.2421	3.59365	5.13424	12.8226	18.4368	2.31619	8.93891	23.0264	6.95969	4.24496	0	43.4113	6.9531	24.115	0	7.90189	28.0244	50.2873	32.5236	0.79542	0.977472	1.0571	0.635385	0.261676	0.948088	Not Significant	Not Significant	Not Significant
hsa-miR-378d	2.4798	17.6906	9.75118	0	0	4.98772	0	3.69481	0	5.03399	0	0	7.84125	0	0.0770558	9.82266	4.2282	0	8.47671	2.60571	5.31503	0	9.53302	9.9049	0	2.11762	0	1.33972	0	0	0	5.76209	0	0.152334	0.996739	-1.83475	0.577317	-1.98709	0.518859	Not Significant	Not Significant	Not Significant
hsa-miR-1185-1-3p	215.034	0	5.71621	18.9233	0	4.6552	9.19418	6.74704	18.0589	7.55098	0	1.48875	1.16167	0	0	0	2.1141	7.93778	16.1057	4.9219	16.1867	12.2328	0	13.5839	4.32815	0	9.09251	4.01916	0	13.6966	35.6674	9.9527	8.6092	-2.15849	0.475859	-1.47735	0.600291	0.681141	0.832292	Not Significant	Not Significant	Not Significant
hsa-miR-891a-5p	9.91919	0	0	0	0	0	0	3.69481	0	0	0	0	1.7425	0	0	0	0	0	4.02644	0	0	0	0	0	0	1.05881	0	0	0	0	0	0	0	-1.40228	0.977472	-3.10647	0.400675	-1.70419	0.740473	Not Significant	Not Significant	Not Significant
hsa-miR-450b-5p	0	6.43295	0	0	6.75759	0.665029	16.5495	0	0	15.6413	0.696465	1.86094	15.9729	5.19075	0	14.6142	12.9866	12.212	5.9337	14.7657	12.5628	7.19575	17.487	16.4138	0	9.5293	7.48795	24.115	0	7.1117	2.54767	6.28592	7.65262	1.27693	0.958723	0.7382	0.817298	-0.538729	0.872174	Not Significant	Not Significant	Not Significant
hsa-miR-874-5p	1.77128	0	0	0	6.11401	4.98772	4.46574	0	0	3.41592	0	0	1.7425	2.16281	0	0	2.71813	0.610599	2.75493	3.47428	0.724777	2.15872	6.78424	2.54697	0	2.11762	0	0	0	1.58038	0	0	1.91316	0.049896	0.999771	-1.47189	0.703458	-1.52179	0.740415	Not Significant	Not Significant	Not Significant
hsa-miR-874-3p	10.6277	0	44.3847	22.1367	29.2829	44.5569	11.5584	0	19.8648	33.7996	12.5364	15.6319	19.1675	31.1445	48.5451	31.145	11.1745	18.9286	17.8011	15.3448	6.2814	21.5872	37.4888	8.48991	34.6252	24.3527	8.55766	10.7178	21.1791	8.16528	38.215	11.5242	20.0881	0.0661251	0.999771	-0.0952667	0.976661	-0.161392	0.956549	Not Significant	Not Significant	Not Significant
hsa-miR-889-3p	64.1205	0	0	0	0.965369	5.98526	14.448	9.63863	9.02944	9.52862	0.696465	10.4212	2.32333	3.89306	0	7.18731	7.24835	26.2557	19.4964	10.4228	21.7433	8.6349	9.76696	20.9418	0	0	4.81368	8.03832	0	8.42868	17.8337	8.90505	9.56578	0.129185	0.996496	-0.711331	0.824144	-0.840516	0.776089	Not Significant	Not Significant	Not Significant
hsa-miR-875-5p	0	0	0	0	0	0	0	0	0	0	0	0	0	0	0	0	0	0.610599	0	1.73714	0	2.8783	0	0	0	3.17643	0.534854	2.67944	0	0	0	0.523826	8.6092	3.50919	0.130905	5.61089	0.0327343	2.1017	0.535516	Not Significant	Significant	Not Significant
hsa-miR-708-5p	0	14.0146	0	0	0	5.65274	0	0	0	0	0	4.83844	0	0	0	0	0	0	0	0	2.65751	1.43915	0	2.54697	0	0	0	0	0	0	0	0	0	-1.01831	0.984191	-5.66972	0.148835	-4.65141	0.261665	Not Significant	Not Significant	Not Significant
hsa-miR-708-3p	0	9.18993	0	0	3.53969	0	0	3.21288	0	0	0	0	0	0	0	0	0.906043	0	0	0	1.20796	0	0	0.565994	0	0	0	0	0	0	0	0	0	-2.62013	0.672764	-5.37721	0.126548	-2.75708	0.42777	Not Significant	Not Significant	Not Significant
hsa-miR-147b-3p	0	0	0	4.9986	0	1.99509	3.94036	4.33738	0	6.29249	0	2.60531	0.290417	0	0	6.46858	1.51007	0	0	1.44762	1.20796	0	0	1.98098	0	1.05881	0	0	0	0	0	1.04765	0	-0.715302	0.984191	-2.78789	0.400675	-2.07259	0.604259	Not Significant	Not Significant	Not Significant
hsa-miR-190b-5p	73.6854	27.5698	27.9085	26.0641	62.4272	74.4832	58.0547	60.2414	41.5354	29.8444	156.705	99.3741	47.9188	48.8796	71.816	37.6136	52.2485	103.802	30.5161	68.6171	30.4406	45.3332	7.66151	40.4686	86.5631	49.7641	72.7401	60.2874	61.184	79.0189	56.0487	38.2393	22.0013	-0.140561	0.988442	0.00927359	0.998317	0.149835	0.948088	Not Significant	Not Significant	Not Significant
hsa-miR-744-5p	3982.2	692.231	413.921	926.884	442.139	655.718	350.429	1313.58	426.19	702.421	1760.66	2370.83	526.235	802.836	762.852	1010.54	343.994	1617.48	580.019	231.908	1350.98	1594.58	751.413	666.741	339.76	1666.57	906.577	1690.73	295.331	1009.33	1663.63	2217.36	832.223	-0.128981	0.988442	0.154111	0.954078	0.283091	0.843012	Not Significant	Not Significant	Not Significant
hsa-miR-885-5p	0	0	0	0	0	0	6.04189	0	0	0	2.78586	15.2597	10.7454	28.9817	0	0	3.62417	0	0	5.79047	5.55662	5.7566	0	2.54697	0	7.41168	0	0	0	3.95094	0	3.66679	0	2.83687	0.526018	1.09471	0.776915	-1.74216	0.648833	Not Significant	Not Significant	Not Significant
hsa-miR-885-3p	2.4798	0	0	0	7.72296	11.3055	3.94036	2.73095	5.41766	0	29.948	24.1922	19.1675	44.554	16.4899	6.229	11.7786	4.88479	4.45027	13.8971	5.31503	4.31745	17.0776	4.24496	12.9845	2.11762	6.9531	9.37805	0	1.84377	5.09534	3.14296	1.91316	1.24836	0.93451	-0.276462	0.954078	-1.52482	0.490307	Not Significant	Not Significant	Not Significant
hsa-miR-877-5p	34.0087	20.9071	0	0	3.86148	6.9828	16.8122	17.6708	0	0	8.35758	17.865	5.80833	0	0	0	7.55036	1.8318	5.50986	8.39618	6.52299	2.15872	7.54454	5.65994	0	0	9.62736	12.0575	37.6517	18.4377	5.09534	8.90505	11.4789	-0.90161	0.977472	0.218116	0.968864	1.11973	0.711922	Not Significant	Not Significant	Not Significant
hsa-miR-877-3p	6.37663	0	8.74243	0.357043	4.50506	1.66257	3.41498	0.642575	19.8648	0.539356	0	3.34969	0	0	0.308223	1.91662	3.92619	5.49539	0	4.34285	6.03981	3.59787	0.467878	0	0	2.11762	0	0	0	0.263396	0	5.76209	2.86973	-0.847477	0.984191	-1.61788	0.628007	-0.770403	0.846352	Not Significant	Not Significant	Not Significant
hsa-miR-887-3p	0	0	3.02623	8.21199	0	2.3276	1.57614	0	0	9.16905	0	0.744375	2.32333	0	23.502	0	2.71813	2.44239	7.41712	0	0	2.15872	0	0	0	2.11762	0	1.33972	0	0	0	0	0	0.505886	0.988442	-2.51026	0.480994	-3.01615	0.381965	Not Significant	Not Significant	Not Significant
hsa-miR-665	10.2735	0	0	0	0	0	0	2.40966	0	0.359571	0	0.744375	0	0	38.4508	0	0	0	2.11918	3.18476	6.76458	0	0	3.96196	0	0	0	0	0	0	0	0	0	1.79517	0.961246	-5.10079	0.181065	-6.89596	0.149369	Not Significant	Not Significant	Not Significant
hsa-miR-873-5p	1.41703	0	2.68998	9.9972	0	4.98772	1.57614	0	0	6.65206	3.48233	0	6.67958	4.32563	21.3444	0	1.81209	0	1.69534	0	6.2814	1.43915	8.18787	0.848991	0	1.05881	0	0	0	0	0	0	0	0.525472	0.987323	-4.32436	0.143481	-4.84983	0.149369	Not Significant	Not Significant	Not Significant
hsa-miR-873-3p	0	0	0	0	0	1.99509	0	0	0	0	0	0	0.290417	2.16281	0	0	0	0	2.11918	0.868571	0	0	0	0	0	0	0	0	0	0.526792	0	0	0	1.02681	0.984191	-0.828229	0.998317	-1.85504	0.789626	Not Significant	Not Significant	Not Significant
hsa-miR-543	36.4885	0	0	0	0	0	0	2.24901	0	0	3.48233	13.0266	2.61375	1.29769	0	0	1.51007	6.71658	3.39068	2.02667	4.10707	0	0	7.35792	0	3.17643	0	0	0	0	5.09534	4.19061	4.78289	-0.257189	0.991208	-1.02375	0.819229	-0.766565	0.866426	Not Significant	Not Significant	Not Significant
hsa-miR-374b-5p	40.3853	11.7172	6.3887	23.5648	19.951	24.9386	28.3706	83.0529	5.41766	28.9454	8.35758	70.7156	52.275	17.3025	0	17.4891	48.9263	17.0968	37.7214	15.3448	32.1318	50.3702	6.84272	57.4484	2.16408	89.999	20.3244	66.986	0	92.1887	20.3814	72.8119	42.0894	0.341035	0.984191	0.823031	0.640917	0.481996	0.816966	Not Significant	Not Significant	Not Significant
hsa-miR-374b-3p	4.9596	0	0	0	0	5.32023	15.7614	6.26511	0	3.05635	2.78586	1.11656	0.87125	1.29769	0	10.781	1.81209	12.212	3.81452	1.15809	3.86548	3.59787	0	3.39596	0	4.23524	2.13941	4.01916	0	12.643	0	2.61913	0	-0.0646901	0.999771	-0.228081	0.971098	-0.163391	0.986731	Not Significant	Not Significant	Not Significant
hsa-miR-760	18.0671	0	0	0	0	5.98526	9.71956	0	5.41766	8.98927	12.5364	4.09406	3.77542	0.865125	0	2.87492	2.71813	6.71658	7.2052	3.76381	3.86548	1.43915	0	2.54697	0	3.17643	6.9531	6.6986	1.17662	13.6966	5.09534	3.66679	6.69605	-0.840693	0.984191	-0.0452917	0.998317	0.795402	0.80963	Not Significant	Not Significant	Not Significant
hsa-miR-301b-5p	0	0	0	0	0	0	0	0	0	0	0	2.9775	0	0	0	0	0	0	0	0	0	1.43915	0	0.848991	0	2.11762	0	0	0	8.16528	0	0	0	3.55735	0.130905	5.10844	0.0391674	1.5511	0.740473	Not Significant	Significant	Not Significant
hsa-miR-301b-3p	2.12554	0	6.05245	0	2.89611	1.99509	3.67767	0.160644	0	2.51699	0	0.372187	1.7425	5.62331	16.3358	0	5.43626	0	2.54301	0	2.17433	1.43915	15.1476	2.26398	0	4.23524	0	0	0	9.21887	0	3.66679	0	1.17845	0.977472	0.18209	0.971098	-0.996364	0.78667	Not Significant	Not Significant	Not Significant
hsa-miR-208b-3p	0	9.64942	4.70746	0	7.40117	0.665029	4.46574	0	1.80589	6.65206	0	0	3.77542	0	0	3.1145	2.1141	0	1.27151	0.289524	0	0	0	0	0	0	0	0	0	2.37057	0	0	0	-1.93319	0.911679	-3.07915	0.333406	-1.14597	0.789626	Not Significant	Not Significant	Not Significant
hsa-miR-933	1.41703	0	0	13.5676	0	1.66257	0	0	0	0	0	0	1.45208	2.59538	0	0	0	0	0	0.868571	0	0	0	0.565994	0	0	0	0	0	0	0	0	0	-1.78451	0.961246	-5.42474	0.135266	-3.64022	0.317293	Not Significant	Not Significant	Not Significant
hsa-miR-935	0	0	4.03497	0	0	0	0	0	0	0	0	1.11656	0	3.02794	0	0	0	0	1.27151	1.73714	0	2.15872	7.54454	0.848991	0	0	0	0	0	0	0	0	0	1.77157	0.961246	-3.50133	0.298967	-5.2729	0.165697	Not Significant	Not Significant	Not Significant
hsa-miR-939-5p	1.77128	0	0	0	1.60895	0	0	0	0	1.2585	0.696465	0.744375	0.580833	5.62331	0	0	0.906043	0	1.05959	2.02667	0.241592	1.43915	0	1.69798	0	1.05881	0	0	0	0	0	0	0.956578	1.09163	0.984191	-1.01743	0.831344	-2.10906	0.583031	Not Significant	Not Significant	Not Significant
hsa-miR-940	0	0	0	0	0	0	0	0	0	0	0	0	1.16167	2.59538	16.8752	0	0	0	0	0	3.1407	0	0	0.848991	0	0	0	0	0	0	2.54767	0	0	5.74767	0.0645086	2.5481	0.442366	-3.19956	0.42777	Not Significant	Not Significant	Not Significant
hsa-miR-941	157.644	105.914	88.4331	370.611	110.052	254.706	57.5293	180.724	453.278	133.221	266.746	164.135	131.559	160.048	162.588	167.704	93.3225	204.551	136.475	105.387	89.8723	121.608	201.656	78.1072	307.299	168.351	183.99	131.293	130.604	105.095	168.146	276.057	170.271	-0.500879	0.961246	-0.118072	0.954078	0.382807	0.760817	Not Significant	Not Significant	Not Significant
hsa-miR-942-5p	6.73088	67.0865	56.8258	34.9902	89.4576	53.8673	41.2424	45.4622	126.412	71.9141	87.0582	40.9406	69.1192	164.374	109.727	27.0722	180.907	39.0783	84.979	102.781	41.5539	43.8941	77.4339	103.011	34.6252	15.8822	64.7173	56.2683	42.3582	41.88	20.3814	29.3343	55.4815	0.434773	0.977472	-0.617852	0.628007	-1.05262	0.29912	Not Significant	Not Significant	Not Significant
hsa-miR-1179	0	8.04119	4.70746	0	0	0.997543	4.46574	0	0	3.95528	2.0894	0	2.90417	1.29769	0	0	0	0	0	2.31619	3.86548	0	8.83121	4.52795	0	2.11762	1.60456	2.67944	0	0	2.54767	1.04765	0	-0.268824	0.991208	-1.02724	0.819229	-0.758412	0.87128	Not Significant	Not Significant	Not Significant
hsa-miR-1180-3p	26.215	120.618	142.905	167.81	181.168	87.4513	145.793	82.7316	131.83	98.8819	145.561	41.3128	194.87	216.714	325.484	46.4779	81.8459	153.871	61.88	215.695	68.8538	185.65	191.947	256.678	86.5631	202.233	165.27	140.671	65.8905	19.2279	191.075	112.099	559.598	0.376389	0.984191	0.502442	0.704958	0.126053	0.948088	Not Significant	Not Significant	Not Significant
hsa-miR-1225-5p	0	0	2.68998	0	0	0	2.36422	0	0	0	0	0	0.580833	0	0	2.63535	0	1.2212	0	0	0	0	0	0	0	2.11762	0	0	0	0	0	0.523826	0	-0.439567	0.988442	-0.583676	0.946693	-0.144109	0.996062	Not Significant	Not Significant	Not Significant
hsa-miR-1226-3p	15.9416	0	0	21.0655	2.57432	8.31286	9.98225	3.69481	5.41766	1.43828	19.501	10.0491	1.16167	8.21869	17.4917	0	2.71813	21.3709	4.45027	0.868571	0	27.3438	9.18211	3.96196	8.65631	19.0586	22.9987	5.35888	0	34.2415	20.3814	22.5245	14.3487	0.0336463	0.999771	1.04618	0.655862	1.01253	0.711922	Not Significant	Not Significant	Not Significant
hsa-miR-1229-5p	5.66811	0	0	0	0	0	0	0	14.4471	0	0	0	0	0	0	0	0	4.27419	0	0	0	17.2698	0	0	0	5.29406	3.74398	4.01916	0	2.37057	0	0	13.3921	-0.0562758	0.999771	0.969961	0.860528	1.02624	0.824301	Not Significant	Not Significant	Not Significant
hsa-miR-1229-3p	3.18831	0	0	0	0	0	0	3.05223	0	0	0	1.11656	0	6.05588	0	0	0.906043	6.10599	0	0	0	7.91532	0	0.565994	0	3.17643	4.27883	4.01916	0	6.5849	0	6.80974	7.65262	1.45412	0.961246	2.56467	0.395556	1.11055	0.780598	Not Significant	Not Significant	Not Significant
hsa-miR-1234-3p	0	0	0	0	0	0	0	0	0	0	0	0	0.87125	6.921	0	0	0	0	0	3.47428	0.966369	0	0	0	0	0	0	0	0	0	0	0	0.956578	4.74113	0.0645086	1.98607	0.442366	-2.75506	0.451803	Not Significant	Not Significant	Not Significant
hsa-miR-1236-5p	0.708514	0	0	0	0	0	0	0	0	1.61807	0	0	0	0	0	3.1145	1.81209	0	0	1.44762	0	0	7.36909	0.565994	0	0	0	0	0	0	0	0	0	2.13364	0.911679	-2.85654	0.37929	-4.99018	0.168195	Not Significant	Not Significant	Not Significant
hsa-miR-1237-3p	0	0	0	0	0	3.99017	2.10153	0	0	0	0	0	0	0	0	0	0	0	0	0	0	2.15872	0	0	0	1.05881	0	0	0	0	0	0.523826	0	-1.82009	0.93451	-1.43472	0.729368	0.385365	0.948088	Not Significant	Not Significant	Not Significant
hsa-miR-1203	0	12.6361	0	0	0	0	2.36422	0	0	0	0	0	0	0	0	16.7704	5.13424	0	0	0	0	0	0	0.565994	0	0	2.13941	2.67944	0	0	0	1.04765	0	0.308909	0.991208	-0.999968	0.860528	-1.30888	0.78667	Not Significant	Not Significant	Not Significant
hsa-miR-548e-5p	5.66811	12.4064	0	0	3.2179	3.32514	5.51651	3.53416	0	19.9562	2.78586	0.744375	0.290417	2.59538	0	5.03112	3.32216	3.05299	3.81452	2.02667	3.1407	1.43915	0.0584848	5.37694	0	1.05881	3.20912	1.33972	0	7.37509	0	5.76209	3.82631	-1.11634	0.961246	-0.956503	0.761037	0.159842	0.983366	Not Significant	Not Significant	Not Significant
hsa-miR-548e-3p	1.41703	0	6.05245	0	0	3.65766	3.94036	3.53416	0	5.75313	1.39293	0.372187	2.32333	0	20.728	7.42689	0	1.8318	2.96685	0.579047	0.241592	8.6349	0	6.50893	0	0	0	6.6986	0	3.95094	17.8337	1.57148	12.4355	0.731261	0.984191	0.937352	0.796816	0.206092	0.973409	Not Significant	Not Significant	Not Significant
hsa-miR-548j-5p	47.1162	38.5977	15.1311	35.7043	24.1342	61.8477	45.7082	52.5305	0	23.5519	109.345	170.09	40.0775	35.4701	17.7228	36.6553	6.94633	31.1405	58.2774	10.1333	64.9883	64.7617	30.1197	31.4127	0	61.4111	45.4626	97.7996	11.7662	40.563	22.929	92.7173	34.4368	0.153261	0.989447	0.137528	0.966153	-0.0157324	0.998765	Not Significant	Not Significant	Not Significant
hsa-miR-548j-3p	0	0	0	0	2.57432	2.3276	0	0	0	0	0	0	0.87125	0	0	4.07281	0.604029	0	0.847671	0	0	0	6.78424	0	0	0	0	0	0	0	0	0	0	1.12044	0.984191	-3.75879	0.262091	-4.87923	0.210578	Not Significant	Not Significant	Not Significant
hsa-miR-1285-5p	2.83406	0	0	0	0	0	1.57614	0	0	0	0	1.11656	3.19458	4.32563	0	0	0.604029	0	3.81452	0	0	0.719575	0	1.13199	0	5.29406	0	9.37805	0	0	0	0	1.91316	1.39641	0.977472	2.06121	0.600291	0.664795	0.894498	Not Significant	Not Significant	Not Significant
hsa-miR-1285-3p	0	0	7.73369	0	0	7.64783	7.61803	2.89159	0	2.15742	2.0894	2.23312	5.51792	5.19075	0	0	3.02014	0	1.90726	12.16	4.83184	1.43915	0	8.20691	4.32815	5.29406	0	6.6986	0	0	0	1.57148	13.3921	0.299426	0.989447	0.315466	0.958636	0.0160405	0.998765	Not Significant	Not Significant	Not Significant
hsa-miR-1287-5p	48.5332	5.51396	16.1399	0.357043	31.5354	20.6159	22.5914	52.5305	0	17.7987	21.5904	16.7484	15.3921	12.5443	14.3324	43.8426	15.4027	9.15898	14.4104	5.79047	24.1592	8.6349	12.8667	28.0167	17.3126	34.9408	25.673	17.4164	16.4726	15.5404	22.929	29.8581	19.1316	-0.345581	0.984191	0.032592	0.998317	0.378173	0.84929	Not Significant	Not Significant	Not Significant
hsa-miR-1290	27.2778	141.065	54.1358	73.5509	57.6004	475.163	81.6968	42.8919	14.4471	29.8444	211.029	185.349	83.0592	50.1773	83.7596	169.141	79.7318	78.7672	57.0059	187.032	75.86	67.64	127.321	48.6755	58.4301	52.9406	42.7883	42.8711	62.3606	45.8309	89.1684	11.5242	40.1763	-0.1439	0.988442	-1.15656	0.252737	-1.01266	0.353371	Not Significant	Not Significant	Not Significant
hsa-miR-548k	1.77128	12.4064	0	9.28312	4.82685	0.997543	0	2.24901	0	2.87657	0	2.23312	4.64667	0.432563	0	0	3.32216	0	0.847671	0	6.52299	3.59787	10.0009	4.52795	0	0	0	6.6986	0	0	0	7.8574	10.5224	-0.181265	0.996496	-0.157562	0.97935	0.0237032	0.998765	Not Significant	Not Significant	Not Significant
hsa-miR-1293	7.4394	0	0	0	0	0	0	0	27.0883	0	0	0	0	0	0	0	0	12.8226	0	0	0	5.7566	0	0	10.8204	5.29406	0	4.01916	0	9.74566	12.7383	2.09531	4.78289	-1.0743	0.984191	0.905392	0.860528	1.97969	0.594975	Not Significant	Not Significant	Not Significant
hsa-miR-1294	44.9906	105.225	183.591	37.4895	185.351	140.986	57.792	53.8157	187.812	75.6896	427.63	58.8056	76.67	88.6753	63.7251	90.5601	142.551	56.7857	67.8137	202.667	72.7193	47.4919	97.3772	95.37	380.878	47.6465	205.919	33.493	304.744	40.8264	109.55	40.8585	136.791	-0.608107	0.958723	0.0823399	0.971098	0.690447	0.554964	Not Significant	Not Significant	Not Significant
hsa-miR-1299	25.1522	30.5565	0	9.28312	17.3766	39.2367	166.546	63.9363	27.0883	0	30.6445	30.5194	12.7783	22.0607	0	0	1.81209	37.8571	28.8208	594.971	4.10707	2.8783	7.60302	6.79193	23.8049	25.4115	31.5564	12.0575	23.5323	0	12.7383	3.14296	12.4355	0.628704	0.984191	-1.22203	0.628007	-1.85073	0.393471	Not Significant	Not Significant	Not Significant
hsa-miR-548l	0	0	4.37122	0	0.32179	5.98526	9.19418	0	0	2.69678	5.57172	7.81594	4.06583	6.921	0	0	3.02014	5.49539	4.45027	4.9219	0.483184	5.03702	8.0709	5.37694	0	2.11762	4.81368	2.67944	21.1791	7.1117	0	7.33357	4.78289	0.718723	0.984191	1.11837	0.711388	0.399642	0.920289	Not Significant	Not Significant	Not Significant
hsa-miR-1303	13.816	0	17.1486	35.3473	27.6739	9.97543	4.99112	11.5664	30.7001	14.7424	4.87526	11.91	9.58375	22.0607	0	10.781	15.1007	10.3802	5.72178	14.7657	5.07344	30.9417	14.2118	16.9798	17.3126	8.47049	11.7668	2.67944	0	12.3796	0	15.191	54.5249	-0.266388	0.988442	-0.17296	0.970106	0.0934276	0.99488	Not Significant	Not Significant	Not Significant
hsa-miR-1304-3p	20.1926	9.64942	0	19.9944	19.951	19.2858	13.3972	11.4057	16.253	10.9669	29.948	42.0572	15.9729	22.9258	0	25.6347	19.6309	24.4239	12.927	8.39618	33.0981	16.5502	25.6748	11.6029	8.65631	22.235	32.0912	18.7561	7.0597	17.1208	28.0244	39.8108	21.0447	0.358583	0.984191	0.484093	0.831344	0.12551	0.965845	Not Significant	Not Significant	Not Significant
hsa-miR-548f-5p	0	0	0	0	0	0	0	0	0	0	0	0	2.03292	0	0	0	0.604029	0	1.05959	1.73714	0	0	0	1.69798	15.1485	1.05881	0	0	0	0	0	0	0	4.01785	0.0878044	5.57684	0.0391674	1.55899	0.740473	Not Significant	Significant	Not Significant
hsa-miR-1244	10.6277	0	0	0	0	0	0	0	37.9236	0	0	0	0	0	0	0	0	0	0	0	0	7.19575	8.12939	0	0	22.235	0	125.934	0	0	25.4767	0	56.4381	-1.72102	0.958723	2.68306	0.358141	4.40408	0.149369	Not Significant	Not Significant	Not Significant
hsa-miR-1246	1.06277	29.4078	16.1399	0	8.36653	78.8059	9.71956	4.49803	0	16.8998	9.05405	17.4928	11.9071	3.4605	40.5313	27.0722	7.24835	12.212	11.2316	18.5295	13.5292	1.43915	33.5118	8.20691	8.65631	2.11762	0	20.0958	0	0	2.54767	2.09531	0.956578	0.00276752	0.999771	-2.03753	0.270507	-2.04029	0.296691	Not Significant	Not Significant	Not Significant
hsa-miR-1247-5p	1.06277	8.04119	0	0	0	0.332514	0	0	0	0	6.26819	3.34969	1.7425	19.8979	0	0	0	2.44239	0	0	0	5.03702	0	0.565994	0	3.17643	4.27883	4.01916	0	0	10.1907	2.09531	0.956578	0.793502	0.984191	0.880975	0.860528	0.087473	0.997864	Not Significant	Not Significant	Not Significant
hsa-miR-1249-3p	1.06277	0	0	0	0	1.33006	0	5.46189	0	0	0	2.9775	1.7425	9.08382	0.0770558	0	0.604029	6.71658	0	1.15809	0	15.8306	0	1.41499	8.65631	10.5881	0	14.7369	0	0	0	4.19061	4.78289	1.92775	0.911679	2.5862	0.363485	0.658444	0.87655	Not Significant	Not Significant	Not Significant
hsa-miR-1250-5p	2.12554	0	0.336247	12.8535	3.53969	2.99263	0	7.38962	0	15.6413	0	2.23312	3.485	3.02794	0	13.6559	4.2282	4.88479	1.90726	0	4.59025	0	0	3.39596	0	1.05881	0	2.67944	0	1.05358	2.54767	2.09531	0	-0.371478	0.988442	-1.97821	0.524645	-1.60673	0.662151	Not Significant	Not Significant	Not Significant
hsa-miR-1251-3p	0.354257	0	0	0	0	0	0	0	0	0	0	0	0	0	0	0	0	18.9286	0	0	0	69.0792	0	0	15.1485	6.35287	5.34854	1.33972	0	4.47773	7.64301	9.42888	17.2184	6.63826	0.0507679	6.79508	0.0190649	0.156815	0.992728	Not Significant	Significant	Not Significant
hsa-miR-1253	0	0	0	0	0	0	0	0	0	0	0	0	0	0	0	0	0	2.44239	0	0	0	10.7936	0	0	12.9845	0	6.41824	0	0	2.37057	7.64301	3.14296	2.86973	4.77752	0.0852425	6.75037	0.0265094	1.97285	0.611295	Not Significant	Significant	Not Significant
hsa-miR-1255a	12.7533	9.64942	0	0	2.89611	0	2.62691	4.81932	0	0	0.696465	14.1431	0	0	0	0	1.51007	13.4332	6.99328	0	0	0	0.0584848	0	0	0	0	4.01916	0	0	2.54767	3.14296	0	-0.15868	0.999771	-1.53402	0.70619	-1.37534	0.760817	Not Significant	Not Significant	Not Significant
hsa-miR-1260a	17.7128	20.9071	13.4499	40.3459	5.79222	20.2834	12.3465	9.95992	0	12.2254	16.0187	41.3128	16.8442	31.5771	43.2283	15.8121	31.4095	52.5115	13.7747	13.0286	24.1592	54.6877	18.5397	11.3199	0	40.2348	21.3941	45.5505	0	17.1208	35.6674	42.4299	55.4815	0.869873	0.958723	0.891438	0.607678	0.0215645	0.998765	Not Significant	Not Significant	Not Significant
hsa-miR-548g-5p	0.708514	14.7039	6.05245	26.0641	19.951	8.97789	7.88072	3.05223	0	16.3605	0	0	9.87417	2.16281	0.385279	4.55196	10.2685	4.88479	7.84096	11.5809	0.966369	2.15872	9.00666	7.35792	4.32815	3.17643	9.09251	1.33972	2.35323	6.05811	0	0.523826	8.6092	-0.790621	0.977472	-1.22713	0.628007	-0.436511	0.886951	Not Significant	Not Significant	Not Significant
hsa-miR-548n	8.14791	5.97345	14.1224	11.7824	9.65369	14.6306	15.2361	11.8876	0	20.4955	15.3222	1.86094	8.13167	6.48844	0	3.35408	15.1007	13.4332	36.4498	7.23809	1.20796	7.91532	0.0584848	11.0369	28.133	8.47049	7.48795	8.03832	0	27.3932	7.64301	2.09531	0	-0.430437	0.984191	-0.234804	0.958636	0.195632	0.956549	Not Significant	Not Significant	Not Significant
hsa-miR-548m	0	0	8.06994	0	0	1.33006	0	0	0	0	0	0	0.580833	0	0	0	0.604029	1.8318	0.423835	0	0	0	0.175454	0	0	0	0.534854	1.33972	0	0	0	0	0	-1.56987	0.961246	-1.89516	0.631185	-0.32529	0.98756	Not Significant	Not Significant	Not Significant
hsa-miR-548o-3p	0	8.73043	9.41493	0	4.18327	5.65274	3.94036	6.42575	0	2.87657	0	0	3.19458	0	0	0	1.20806	2.44239	0.211918	8.39618	0.483184	0	8.01242	0.848991	25.9689	3.17643	6.9531	0	89.4228	0	0	1.57148	13.3921	-0.966761	0.977472	2.01675	0.400675	2.98351	0.181639	Not Significant	Not Significant	Not Significant
hsa-miR-1268a	0	6.6627	0	0	2.25253	3.99017	0	2.40966	0	3.05635	0	0	2.90417	1.29769	14.2553	4.31239	2.71813	0	5.08602	0.868571	1.44955	0	0	2.82997	0	1.05881	0	0	0	0	2.54767	0	0.956578	0.687631	0.984191	-1.9445	0.622042	-2.63213	0.42777	Not Significant	Not Significant	Not Significant
hsa-miR-1270	128.595	30.3268	48.4196	12.1395	20.2728	34.914	44.6574	16.3857	27.0883	4.67442	68.2536	35.73	5.2275	13.4094	0	15.5725	13.2886	22.5921	14.8342	16.5028	15.4619	28.0634	53.8645	9.9049	38.9534	6.35287	41.7186	9.37805	48.2413	63.4785	15.286	26.7152	17.2184	-1.07372	0.739506	-0.407715	0.860528	0.666007	0.740473	Not Significant	Not Significant	Not Significant
hsa-miR-548h-5p	0	0.459496	0	0	0	0.665029	0	0	0	0.359571	2.0894	0.744375	2.61375	0	0	0	0	0	4.87411	3.18476	3.1407	0.719575	0.175454	1.98098	0	0	0	0	0	0	0	3.14296	7.65262	1.97755	0.93451	1.85798	0.628007	-0.119573	0.996062	Not Significant	Not Significant	Not Significant
hsa-miR-548h-3p	23.7352	6.89245	24.5461	59.9832	48.2685	24.2736	33.8871	11.4057	3.61178	62.7451	20.894	7.81594	29.3321	5.62331	0	28.5097	28.6914	18.318	67.8137	24.0305	14.4955	20.1481	0	34.2426	38.9534	15.8822	31.5564	14.7369	38.8283	96.6664	20.3814	20.4292	11.4789	-0.444337	0.984191	0.14306	0.971098	0.587397	0.777779	Not Significant	Not Significant	Not Significant
hsa-miR-1275	3.18831	0	0	0	2.89611	0.665029	0	0	0	0	4.87526	0.372187	4.35625	7.78613	0	2.39577	2.71813	5.49539	1.05959	0	0	0	0	0	0	1.05881	0	8.03832	0	0	0	0	0	0.794701	0.984191	-0.0903226	0.998317	-0.885023	0.855104	Not Significant	Not Significant	Not Significant
hsa-miR-1277-5p	72.9769	27.1103	28.581	16.781	114.557	35.579	82.4849	80.4826	0	112.366	8.35758	19.7259	103.969	14.2746	0	106.612	95.7386	30.5299	89.0054	28.3733	211.635	20.1481	50.6478	136.122	6.49223	28.5879	34.7655	89.7613	32.9452	90.8717	30.572	39.287	40.1763	0.400766	0.984191	-0.266814	0.946693	-0.66758	0.743344	Not Significant	Not Significant	Not Significant
hsa-miR-1277-3p	19.4841	6.43295	13.1137	14.6388	10.2973	6.9828	16.8122	6.42575	0	10.9669	1.39293	9.67687	16.8442	3.4605	0	6.94773	7.85237	14.6544	7.2052	0	24.884	1.43915	8.24636	25.7527	0	3.17643	9.09251	6.6986	0	21.8619	0	4.71444	0	0.00165796	0.999771	-0.86925	0.740012	-0.870908	0.760817	Not Significant	Not Significant	Not Significant
hsa-miR-548i	2.12554	10.1089	12.1049	0	0	0	4.46574	0	0	3.59571	3.48233	2.60531	2.03292	0	0	0	0.604029	3.05299	0	1.73714	0.241592	2.15872	8.12939	3.39596	0	0	7.48795	2.67944	0	7.90189	0	0	0	-0.82126	0.984191	-0.61371	0.920277	0.20755	0.9772	Not Significant	Not Significant	Not Significant
hsa-miR-1278	0	0	0	0	0	0	2.8896	0	0	0	0	0	0	0	0	0	2.41612	0	0	0	3.1407	0.719575	0	1.41499	0	0	3.74398	0	0	0	0	0	0	1.00807	0.984191	0.680284	0.917974	-0.327788	0.956549	Not Significant	Not Significant	Not Significant
hsa-miR-1284	2.4798	0	0	0	5.14864	1.99509	1.31345	3.21288	0	2.69678	0	1.86094	2.32333	3.89306	0	0	0.604029	0	0	0	2.65751	6.47617	0	3.96196	0	7.41168	5.34854	1.33972	0	2.63396	0	1.04765	1.91316	0.0762734	0.999771	0.517225	0.946693	0.440952	0.932367	Not Significant	Not Significant	Not Significant
hsa-miR-1292-5p	19.4841	0	61.8695	7.14086	27.0303	17.9558	9.45687	12.8515	7.22355	28.7657	22.2869	12.6544	11.9071	31.1445	37.5262	17.2495	13.2886	15.8756	9.96013	9.26476	12.3212	7.91532	4.26939	8.20691	10.8204	15.8822	31.5564	5.35888	61.184	18.7011	15.286	15.191	55.4815	-0.402832	0.984191	0.390316	0.873793	0.793148	0.662506	Not Significant	Not Significant	Not Significant
hsa-miR-1255b-5p	25.8608	106.373	160.726	13.2106	131.29	82.4636	128.718	30.683	74.0414	54.1154	219.387	53.2228	53.1463	94.7312	81.8332	32.3429	114.161	116.014	112.316	125.653	62.3308	61.1638	100.652	72.1642	203.423	25.4115	136.388	50.9094	411.816	99.8271	17.8337	23.0484	92.7881	-0.167965	0.988442	0.33738	0.84319	0.505345	0.743344	Not Significant	Not Significant	Not Significant
hsa-miR-1255b-2-3p	0.708514	0	0	0	0.32179	0	0	0.160644	0	0.179785	0	0.372187	0	0	0.308223	0	0.604029	0	0.635753	2.31619	0.241592	0.719575	0.409394	0	0	0	0.534854	0	7.0597	0.263396	0	1.04765	1.91316	1.48194	0.961246	2.89955	0.251406	1.41762	0.715025	Not Significant	Not Significant	Not Significant
hsa-miR-664a-5p	858.719	280.523	125.757	160.669	157.999	229.102	163.656	324.822	176.977	104.096	893.565	521.807	140.271	229.258	337.273	268.805	166.108	299.193	283.334	112.335	406.117	218.751	147.674	101.596	411.175	219.174	241.219	206.317	140.017	514.94	323.554	295.438	168.358	-0.345607	0.984191	-0.174222	0.946693	0.171386	0.91361	Not Significant	Not Significant	Not Significant
hsa-miR-664a-3p	10.6277	0	4.70746	0	1.60895	0.997543	4.72843	19.4379	0	0	1.39293	46.1512	7.26042	14.2746	0	0	17.2148	9.15898	6.56945	6.94857	23.676	23.0264	0	17.2628	0	23.2938	13.3713	12.0575	0	8.42868	7.64301	15.7148	8.6092	1.69482	0.741461	1.30007	0.628007	-0.394746	0.915894	Not Significant	Not Significant	Not Significant
hsa-miR-1306-5p	305.015	39.7464	18.1574	111.397	53.0953	59.5201	77.4938	76.3058	256.436	46.5644	300.177	151.108	26.1375	203.737	56.7901	46.4779	29.5974	510.46	44.5027	33.5847	72.4777	298.623	53.3381	48.6755	214.244	233.997	411.837	136.652	60.0074	604.494	277.696	288.628	326.193	-0.010704	0.999771	1.22037	0.239599	1.23107	0.248784	Not Significant	Not Significant	Not Significant
hsa-miR-1307-5p	4.60534	41.1249	90.7868	42.1311	105.547	54.1998	64.8846	31.0043	0	169.538	11.1434	14.5153	119.942	26.3863	98.7855	56.061	115.067	9.15898	108.078	72.9599	86.0068	20.8677	116.268	81.2201	10.8204	22.235	8.55766	24.115	20.0025	15.277	15.286	22.5245	47.8289	0.345005	0.984191	-1.43029	0.22136	-1.77529	0.165697	Not Significant	Not Significant	Not Significant
hsa-miR-1307-3p	156.227	255.71	242.434	211.369	234.585	194.521	226.702	151.327	83.0708	441.193	151.829	112.028	151.598	154.857	296.048	96.5495	98.1547	202.719	264.473	151.131	153.894	192.126	380.502	152.818	261.853	186.351	233.196	123.254	98.8357	127.747	127.383	244.103	311.844	-0.206487	0.984191	-0.16528	0.945493	0.0412071	0.996062	Not Significant	Not Significant	Not Significant
hsa-miR-1197	3.54257	0	0	0	0	0	0	3.85545	0	0	0	1.48875	0	0	0	0	0	0	1.05959	2.60571	2.41592	0	0	1.69798	0	0	0	0	0	0	0	0	0	0.0482899	0.999771	-4.32481	0.199051	-4.3731	0.232035	Not Significant	Not Significant	Not Significant
hsa-miR-1469	0	0	5.04371	0	0	0	0	0	14.4471	0	0	0	0	0	0	0	0	1.8318	0	0	0	2.15872	0	5.65994	0	0	0	4.01916	0	0	2.54767	7.33357	4.78289	-1.12679	0.984191	0.35606	0.966153	1.48285	0.75345	Not Significant	Not Significant	Not Significant
hsa-miR-1537-3p	0	0	9.75118	0	0	0	2.10153	0	0	0	0	0.744375	1.7425	0	0	0	2.1141	0	0	2.60571	0	0	0	0.565994	0	2.11762	0	0	0	0	0	2.09531	3.82631	-0.828001	0.984191	-0.236097	0.971098	0.591905	0.912701	Not Significant	Not Significant	Not Significant
hsa-miR-1538	13.1075	0	0	0	3.86148	2.99263	0	1.28515	7.22355	5.75313	6.26819	6.69937	2.03292	0.865125	32.3634	0	0.906043	12.212	4.23835	4.05333	0	6.47617	0	3.39596	6.49223	2.11762	10.6971	0	0	6.8483	12.7383	3.66679	6.69605	0.634111	0.984191	0.579362	0.907162	-0.0547492	0.998765	Not Significant	Not Significant	Not Significant
hsa-miR-103b	14640.4	4475.95	2222.6	8698.28	4195.17	4224.93	4295.52	10943.7	3214.48	9098.94	8030.25	9678.74	5953.83	3728.69	5017.49	5874.67	5438.37	12001.9	11026.5	6528.18	6540.38	12819.2	5491.2	9339.18	1653.36	9958.12	5291.31	12183.4	1056.6	6197.19	4738.67	13879.3	4154.42	0.184444	0.984191	-0.035302	0.995924	-0.219746	0.873723	Not Significant	Not Significant	Not Significant
hsa-miR-320d	33.6544	538.07	164.761	36.4184	91.3883	495.779	148.946	95.4224	124.606	129.985	497.973	297.75	526.816	159.616	386.281	457.592	272.417	48.2373	165.084	290.682	150.754	95.7034	397.697	119.425	188.275	141.881	118.203	156.747	242.383	65.5856	280.244	89.0505	147.313	0.274271	0.984191	-0.435031	0.742765	-0.709303	0.535516	Not Significant	Not Significant	Not Significant
hsa-miR-1908-5p	252.231	234.803	144.923	9.64016	114.879	100.087	177.579	88.6754	70.4296	186.797	126.757	157.063	45.0146	166.969	151.8	98.4661	50.4364	186.843	169.534	110.888	85.7652	177.735	139.252	66.2213	132.009	149.292	121.412	83.0627	27.0622	154.087	369.412	135.671	127.225	-0.15046	0.988442	0.0715409	0.971098	0.222001	0.878886	Not Significant	Not Significant	Not Significant
hsa-miR-1908-3p	3.54257	4.82471	4.03497	8.92607	0	1.66257	1.31345	3.21288	5.41766	4.49463	6.26819	0.744375	3.19458	6.921	15.18	2.39577	0.302014	1.8318	4.66219	3.18476	1.93274	2.15872	0.11697	1.69798	0	1.05881	0	1.33972	0	1.05358	2.54767	0	1.91316	-0.205038	0.991208	-2.20478	0.376184	-1.99974	0.440007	Not Significant	Not Significant	Not Significant
hsa-miR-1914-3p	0.354257	0	0	0	0	0	0	0	0	2.87657	0	1.11656	0	0	0	0	0	1.2212	0	0	0	0	0	0	0	2.11762	2.67427	0	0	0	0	3.14296	0	-0.801864	0.984191	1.46107	0.704958	2.26293	0.458906	Not Significant	Not Significant	Not Significant
hsa-miR-1976	1.06277	0	0	0	0	0	3.15229	0	0	3.05635	7.66112	2.23312	0	2.59538	20.1116	0	1.51007	6.10599	0	4.9219	0	0	0	0	0	12.7057	2.13941	0	0	0	5.09534	3.14296	11.4789	1.08493	0.984191	1.48487	0.6962	0.399939	0.948088	Not Significant	Not Significant	Not Significant
hsa-miR-2110	32.9459	40.2059	94.1493	51.7712	68.5412	45.5545	45.4455	55.2615	65.012	111.107	167.848	45.4069	42.4008	71.8054	161.047	41.926	50.7384	72.0506	41.9597	81.0666	25.8504	61.8834	63.339	63.6743	71.4146	74.1168	79.1583	68.3258	37.6517	16.8574	50.9534	40.3346	140.617	-0.157986	0.988442	-0.135401	0.954078	0.0225854	0.998765	Not Significant	Not Significant	Not Significant
hsa-miR-2115-5p	0	0	0	0	0	0	0	0	0	0	0	0	2.03292	0	0	5.03112	0	0	2.11918	0.579047	0	0	0	2.26398	0	5.29406	0	0	0	0	0	0	1.91316	4.73609	0.0662099	4.54044	0.0668816	-0.195649	0.98756	Not Significant	Not Significant	Not Significant
hsa-miR-2116-5p	0.708514	0	0	0	0	0	0	0	0	0	2.0894	0.744375	0	4.32563	0	0	0	0.610599	4.23835	0	0	0	0	0	0	0	0	0	0	0	0	0	0	1.54096	0.961246	-2.91285	0.439345	-4.45381	0.218401	Not Significant	Not Significant	Not Significant
hsa-miR-548q	2.12554	0	4.03497	8.92607	4.50506	1.33006	3.15229	1.44579	0	2.51699	2.0894	2.23312	2.61375	3.02794	0	2.87492	3.02014	2.44239	1.05959	1.15809	0	4.31745	0	3.39596	30.2971	0	0	8.03832	0	13.4332	0	2.61913	0	-0.471162	0.988442	1.09581	0.736034	1.56697	0.594975	Not Significant	Not Significant	Not Significant
hsa-miR-2276-3p	4.25108	0	0	0	9.3319	4.32269	0.262691	0	0	7.19141	4.87526	11.1656	1.16167	0.865125	0	10.5414	0.604029	12.212	9.32438	1.73714	0.483184	2.8783	0	6.22593	0	6.35287	1.06971	0	0	1.05358	2.54767	4.19061	12.4355	0.652839	0.984191	0.162597	0.976661	-0.490242	0.912204	Not Significant	Not Significant	Not Significant
hsa-miR-2277-5p	0.708514	0	0	0	0	1.66257	0	0	0	0	0	4.83844	1.16167	0	14.2553	0	0.906043	0	1.69534	0	0	2.8783	14.5627	1.69798	0	2.11762	0	5.35888	0	0	0	5.23826	4.78289	3.67564	0.218033	2.96507	0.287365	-0.710571	0.873723	Not Significant	Not Significant	Not Significant
hsa-miR-2278	4.25108	0	0	0	0	0	5.25382	0	0	1.79785	0	0.744375	0	0	0	0	0	3.05299	0	0	0	0	0	0	0	0	0	2.67944	0	0	0	0	0	-1.82806	0.958723	-1.79208	0.684952	0.0359781	0.998765	Not Significant	Not Significant	Not Significant
hsa-miR-3115	2.4798	0	0	0	0	0.997543	0	0	0	0	3.48233	4.83844	0	0.432563	0	0	0.302014	0	0	0.868571	6.03981	0	0	2.82997	0	0	0	1.33972	0	0	2.54767	5.23826	8.6092	0.889105	0.984191	1.61971	0.6962	0.730602	0.876623	Not Significant	Not Significant	Not Significant
hsa-miR-3120-5p	0	7.81144	8.40619	0	0	0	0	0	0	3.05635	5.57172	0.372187	0.87125	0	19.2639	0	0	5.49539	0	3.47428	0	2.15872	0	0	0	4.23524	0	0	0	0	0	0.523826	0	0.104485	0.999771	-2.0101	0.628007	-2.11459	0.604259	Not Significant	Not Significant	Not Significant
hsa-miR-3120-3p	1.77128	0	0	13.5676	3.53969	1.99509	2.8896	0	9.02944	0	0	2.60531	1.45208	0	0	0	3.02014	0	1.90726	1.15809	2.65751	2.15872	0	0	0	3.17643	0	6.6986	0	7.1117	12.7383	1.57148	2.86973	-1.32496	0.961246	0.351314	0.958636	1.67627	0.611295	Not Significant	Not Significant	Not Significant
hsa-miR-3124-5p	6.37663	0	0	0	7.40117	0	0	9.47799	0	5.75313	0	1.48875	0	2.16281	0	0	0	0	0	0	0.724777	2.8783	7.95393	0.565994	8.65631	2.11762	9.62736	2.67944	0	5.53132	0	1.57148	2.86973	-1.10928	0.977472	0.458808	0.950762	1.56809	0.662506	Not Significant	Not Significant	Not Significant
hsa-miR-3127-5p	14.1703	0	6.72495	0	7.07938	7.31532	11.8211	0	0	3.95528	21.5904	5.21062	7.26042	7.78613	20.0345	7.66646	3.92619	13.4332	2.75493	6.65904	1.93274	7.91532	13.7439	2.54697	6.49223	8.47049	0	10.7178	2.35323	3.42415	25.4767	4.19061	24.871	0.230372	0.989447	0.503416	0.895248	0.273044	0.948088	Not Significant	Not Significant	Not Significant
hsa-miR-3130-5p	0	0	0	0	0	1.99509	0	0	0	3.77549	0	0	0.580833	0	22.0379	0	0.302014	0	0	1.15809	0	0	6.60878	5.09395	0	1.05881	0	0	0	0	0	0	0	2.26266	0.833036	-2.0007	0.639497	-4.26336	0.248784	Not Significant	Not Significant	Not Significant
hsa-miR-3130-3p	0	0	0	0	0	1.99509	0	0	7.22355	3.77549	0	0	0.580833	0	22.0379	0	0.302014	0	0	1.15809	0	0	6.60878	5.09395	0	1.05881	0	0	0	0	0	0	0	1.33985	0.977472	-2.93242	0.439345	-4.27228	0.248784	Not Significant	Not Significant	Not Significant
hsa-miR-3131	1.41703	0	0	0	0	0	3.67767	0	0	2.69678	2.0894	1.11656	0	0	0	5.03112	0	0	0	0	0	0	0	0.282997	0	0	2.67427	0	0	0	0	2.09531	0.956578	-0.818575	0.984191	-0.384662	0.958636	0.433913	0.948088	Not Significant	Not Significant	Not Significant
hsa-miR-3135a	0	0	0	8.92607	2.57432	0	0	0	0	0	0	0	1.16167	3.02794	0	0	0.604029	1.2212	1.27151	2.02667	3.62388	2.15872	0	7.07493	0	0	0	2.67944	0	0	0	0	0	0.666998	0.984191	-1.83331	0.676741	-2.50031	0.533091	Not Significant	Not Significant	Not Significant
hsa-miR-3136-5p	0	0	5.71621	0	7.72296	0	0	0	0	2.87657	0	1.48875	0	0	0	0	0.906043	0	0	0	6.03981	4.31745	0	1.13199	0	0	0	0	0	0	0	0	0	-0.49405	0.988442	-5.40392	0.148835	-4.90987	0.218401	Not Significant	Not Significant	Not Significant
hsa-miR-3138	2.4798	6.89245	0	0	6.4358	1.33006	0	0.160644	0	0	14.6258	4.83844	0.580833	5.62331	0	8.62477	3.92619	4.88479	2.54301	3.76381	0	0.719575	0	2.26398	2.16408	0	3.74398	5.35888	0	0	0	0.523826	0	0.000325	0.999771	-1.13314	0.764351	-1.13347	0.776089	Not Significant	Not Significant	Not Significant
hsa-miR-3140-3p	2.83406	0	0	0	4.18327	0	0	5.1406	0	1.79785	4.87526	6.32719	5.51792	2.16281	0	0	8.15439	0	7.62904	4.9219	8.93891	1.43915	0	3.11297	0	0	4.81368	4.01916	0	5.53132	0	3.14296	2.86973	1.08558	0.977472	0.44771	0.948487	-0.63787	0.87655	Not Significant	Not Significant	Not Significant
hsa-miR-548t-5p	0	0.459496	0	0.357043	0	1.33006	0	0	0	1.43828	0	0	0	0	0	0	0.906043	0	5.29794	0.289524	1.44955	0.719575	0	1.13199	0	0	0	2.67944	0	0.263396	0	0	3.82631	1.07352	0.984191	1.06912	0.80753	-0.00440646	0.999737	Not Significant	Not Significant	Not Significant
hsa-miR-548t-3p	0.708514	3.90572	25.5548	12.8535	23.8124	6.65029	23.9049	18.6347	28.8942	49.441	2.0894	7.07156	10.1646	8.65125	0.0770558	0	27.4833	5.49539	30.3042	22.8724	11.838	5.7566	0	22.3568	21.6408	4.23524	14.9759	16.0766	16.4726	5.26792	5.09534	9.42888	12.4355	-0.607124	0.984191	-0.608166	0.819229	-0.00104138	0.999737	Not Significant	Not Significant	Not Significant
hsa-miR-3143	0.708514	0	0	0	4.50506	2.3276	0	0	16.253	4.31485	0	1.48875	10.7454	0	18.5704	0	7.85237	5.49539	4.23835	6.08	3.38229	2.8783	0	2.26398	0	5.29406	4.27883	1.33972	0	2.89736	0	0	0	1.02164	0.984191	-0.539776	0.945493	-1.56141	0.674671	Not Significant	Not Significant	Not Significant
hsa-miR-548u	2.4798	0	0	15.3528	8.68832	0	0	0	0	0.179785	0.696465	0	0	0	0	4.31239	1.20806	0	0	0	3.62388	0	0	0	0	2.11762	3.74398	0	0	0	0	1.57148	0	-1.76244	0.961246	-1.46433	0.732371	0.298111	0.95903	Not Significant	Not Significant	Not Significant
hsa-miR-1273c	0	0	3.69872	0	0	0	0	0	0	2.51699	0	0.372187	0.290417	0	0	2.63535	0.604029	2.44239	7.2052	2.02667	0	0	7.3106	3.96196	0	1.05881	4.27883	0	0	2.10717	0	1.04765	0	1.76467	0.958723	0.769551	0.891419	-0.995117	0.816966	Not Significant	Not Significant	Not Significant
hsa-miR-3146	0	0	0	0	0	0	0	0	0	0	0	0	1.16167	0	0	0	2.1141	0	0	0	0	0	0	0.565994	0	0	0	0	60.0074	6.32151	0	0.523826	0	3.19513	0.285305	7.68585	0.0190649	4.49072	0.149369	Not Significant	Significant	Not Significant
hsa-miR-3150a-5p	1.41703	2.52723	2.68998	0	0	0.997543	2.62691	0	0	0	0	1.48875	0	0	0	0	0.302014	0	1.27151	1.15809	1.69115	0	6.08242	0	0	0	0	1.33972	0	1.58038	7.64301	0	6.69605	-0.012759	0.999771	0.938948	0.844904	0.951707	0.824301	Not Significant	Not Significant	Not Significant
hsa-miR-3150a-3p	1.06277	9.18993	7.39744	6.06973	0.64358	3.32514	0	0	0	8.98927	0	1.11656	1.7425	0	16.644	3.1145	0.906043	3.05299	3.39068	0.868571	0	3.59787	5.32212	2.82997	12.9845	4.23524	4.27883	2.67944	0	1.84377	0	2.09531	0	-0.0344095	0.999771	-0.143145	0.97935	-0.108736	0.996062	Not Significant	Not Significant	Not Significant
hsa-miR-3074-5p	387.911	253.182	652.993	192.446	679.942	506.419	726.34	263.617	68.6237	695.23	197.796	811.369	650.824	442.512	674.854	424.77	663.224	348.041	533.397	489.005	524.497	372.74	675.09	561.466	49.7738	465.877	171.153	364.404	241.206	198.601	234.386	453.11	418.981	0.391363	0.977472	-0.542452	0.624901	-0.933816	0.269543	Not Significant	Not Significant	Not Significant
hsa-miR-3154	2.12554	0	5.04371	0	0	1.99509	0	0	0	0	2.78586	2.23312	0	0	18.1081	5.27069	0	3.05299	1.69534	0	0	2.15872	0	0	4.32815	2.11762	0	6.6986	0	2.37057	0	2.09531	0	1.18546	0.977472	0.811786	0.88105	-0.373672	0.948088	Not Significant	Not Significant	Not Significant
hsa-miR-3157-5p	1.06277	0	0	0	0.965369	3.32514	5.25382	3.21288	0	0	8.35758	5.955	0.87125	1.73025	0	0	6.04029	0	2.33109	3.18476	2.65751	0.719575	0	3.11297	10.8204	0	2.67427	0	0	4.21434	0	2.09531	0	0.0181757	0.999771	0.100192	0.995924	0.0820166	0.997864	Not Significant	Not Significant	Not Significant
hsa-miR-3157-3p	0	0	5.71621	0	0	2.66012	0	0	0	1.43828	0	0	0	0	0	0	0.604029	0	0	0	1.93274	0	0	0	0	0	0	0	16.4726	0	2.54767	0	0	-1.99887	0.93451	1.17031	0.803308	3.16918	0.302373	Not Significant	Not Significant	Not Significant
hsa-miR-3158-5p	0	0	0	0	0	0	0	0	0	0	4.87526	0.744375	2.61375	0	15.6423	0	1.51007	0	0	8.97523	3.1407	4.31745	0	2.54697	0	3.17643	1.06971	2.67944	0	0	7.64301	0	2.86973	2.8395	0.575211	2.12091	0.549412	-0.718596	0.87655	Not Significant	Not Significant	Not Significant
hsa-miR-3158-3p	2.83406	21.5963	20.1748	27.8494	21.8817	6.65029	6.04189	30.5223	32.506	6.65206	18.8046	8.56031	40.0775	21.6281	134.231	20.6036	25.0672	1.2212	2.33109	73.2495	28.9911	29.5026	31.7572	76.6922	25.9689	12.7057	1.06971	34.8327	0	0	20.3814	4.19061	33.4802	1.10353	0.869189	-0.290238	0.946693	-1.39377	0.407973	Not Significant	Not Significant	Not Significant
hsa-miR-3162-5p	0	0	0	0	0	0	0	0	14.4471	0	0	0	0.290417	0	0	0	0	0	1.69534	0	0	2.8783	0	0.848991	0	0	0	16.0766	0	0	0	2.61913	0	-1.35726	0.977472	0.845405	0.907162	2.20267	0.576999	Not Significant	Not Significant	Not Significant
hsa-miR-3163	0	0	0	0	0	7.98035	0	3.05223	0	0	0.696465	1.11656	3.77542	0	0	0	0.906043	3.05299	1.05959	0.579047	0	5.7566	7.36909	0.282997	0	0	0	1.33972	0	2.63396	0	0	0	0.736308	0.984191	-1.06707	0.824144	-1.80338	0.683428	Not Significant	Not Significant	Not Significant
hsa-miR-3164	2.12554	0	6.72495	0	0	2.66012	2.8896	0	0	4.67442	9.05405	2.60531	3.485	0	14.4094	2.39577	1.20806	0	1.27151	2.89524	6.52299	1.43915	6.25787	0.282997	0	2.11762	3.20912	1.33972	0	0	0	1.04765	0.956578	0.369131	0.988442	-1.30423	0.704958	-1.67336	0.611295	Not Significant	Not Significant	Not Significant
hsa-miR-1260b	65.8918	0.229748	5.04371	18.2092	4.18327	1.99509	8.14341	2.24901	0	4.49463	15.3222	72.9487	6.67958	38.4981	0.616446	15.3329	2.41612	45.1843	1.90726	2.31619	13.046	88.5077	0.292424	5.09395	0	80.4697	1.06971	36.1725	0	24.7592	48.4057	98.4794	72.6999	0.960178	0.961246	1.80817	0.308816	0.847991	0.747015	Not Significant	Not Significant	Not Significant
hsa-miR-3168	1.06277	0	6.3887	0	2.25253	0	0	0	0	0	2.0894	14.8875	0	14.2746	0	2.87492	7.55036	0	0	0	14.4955	4.31745	0	0	0	2.11762	0	1.33972	0	2.89736	5.09534	0	13.3921	2.01791	0.911679	1.31914	0.732371	-0.698769	0.87655	Not Significant	Not Significant	Not Significant
hsa-miR-3170	5.66811	0	0	0	0	0	0	0	7.22355	0	0	0	0	0	0	0	0	11.6014	0	0	0	14.3915	0	0	54.1019	7.41168	4.81368	13.3972	0	8.42868	25.4767	5.76209	3.82631	0.908676	0.984191	3.72676	0.163156	2.81808	0.299493	Not Significant	Not Significant	Not Significant
hsa-miR-3173-5p	12.399	0	5.37996	24.993	11.2626	4.32269	0	0	18.0589	4.67442	11.1434	16.7484	0.87125	32.4422	0	0	1.20806	9.76958	0.211918	2.02667	2.41592	19.4285	6.25787	7.92392	30.2971	24.3527	10.6971	1.33972	10.5895	10.5358	10.1907	8.38122	30.6105	-0.128959	0.996496	0.870751	0.741125	0.99971	0.740473	Not Significant	Not Significant	Not Significant
hsa-miR-323b-3p	281.634	0	29.5898	1.78521	2.25253	37.2416	199.12	42.5706	55.9825	42.7889	43.8773	82.2534	8.42208	29.4143	28.8959	25.8743	21.141	48.2373	73.1116	9.8438	65.7131	121.608	0.0584848	43.5815	23.8049	6.35287	50.8111	38.8519	0	93.769	101.907	130.433	68.8736	-0.64473	0.977472	-0.225578	0.954078	0.419152	0.866426	Not Significant	Not Significant	Not Significant
hsa-miR-3174	5.66811	0	0	0	0	0	0	0	0	0	6.26819	3.72187	1.16167	1.73025	0	0	1.81209	0	0.423835	0.579047	0.483184	0.719575	0	1.41499	0	0	0	1.33972	0	2.63396	2.54767	2.61913	0	-0.212376	0.996496	-0.0630086	0.998317	0.149367	0.996062	Not Significant	Not Significant	Not Significant
hsa-miR-3175	0	0	0	0	0	1.33006	2.36422	1.60644	0	0	0.696465	0	0	0	0	0	0	0.610599	0	0	0	0.719575	0	0.282997	0	2.11762	0	1.33972	0	0	0	3.14296	0	-2.0849	0.747979	0.419194	0.954078	2.50409	0.360305	Not Significant	Not Significant	Not Significant
hsa-miR-3177-3p	12.399	0	0	0	0	0	7.09265	0	0	2.15742	2.0894	3.72187	2.32333	0.865125	0	2.15619	0	0	0	0	0	7.19575	0	1.69798	0	10.5881	0	4.01916	37.6517	12.1162	10.1907	15.7148	18.175	-0.702774	0.984191	2.44587	0.345059	3.14864	0.211299	Not Significant	Not Significant	Not Significant
hsa-miR-3180-5p	1.06277	0	0	7.85495	0	0	0	3.21288	0	3.59571	4.87526	1.11656	0	1.29769	0	0	0	0.610599	0.847671	0	0.483184	0	0	0	0	1.05881	4.27883	1.33972	0	0	0	1.57148	5.73947	-2.40179	0.72698	-0.232719	0.971098	2.16907	0.490307	Not Significant	Not Significant	Not Significant
hsa-miR-3180-3p	0	0	0	0	1.60895	0	0	0	0	7.55098	0	1.11656	0.580833	3.4605	0	1.91662	1.51007	0	0	2.60571	0.241592	1.43915	0	1.98098	0	3.17643	0	0	0	0	2.54767	3.66679	1.91316	0.383216	0.989447	0.52032	0.948487	0.137104	0.996062	Not Significant	Not Significant	Not Significant
hsa-miR-548w	1.41703	0.229748	0	0	0	0	3.41498	6.5864	0	0	0	0.744375	6.38917	0.865125	0	3.59365	0.604029	0	0	1.44762	3.62388	0.719575	0	3.96196	0	0	11.7668	0	0	6.32151	0	4.19061	6.69605	0.604251	0.984191	1.56824	0.643767	0.963987	0.80506	Not Significant	Not Significant	Not Significant
hsa-miR-3182	6.37663	0	0	0	0	0	0	0	0	0	1.39293	1.11656	0	0	0	4.31239	0	3.66359	1.90726	0	0	0	0	0	0	1.05881	0	9.37805	0	0	0	1.04765	0	0.233743	0.996496	0.803539	0.907162	0.569797	0.920289	Not Significant	Not Significant	Not Significant
hsa-miR-3183	1.41703	0	0	0	0	0	0	0	0	0	0	1.11656	2.03292	0	0	1.67704	0	3.66359	0.635753	0	0	0	0	2.82997	0	0	0	1.33972	0	0	0	0	6.69605	2.5001	0.739506	2.48684	0.422584	-0.0132604	0.998765	Not Significant	Not Significant	Not Significant
hsa-miR-3184-5p	19.8384	76.5061	117.014	131.035	101.686	60.8501	66.7235	116.306	37.9236	112.905	124.667	68.1103	159.148	211.091	419.029	90.3205	54.6646	46.4055	65.0587	167.634	131.909	125.926	219.493	186.778	99.5476	99.5283	53.4854	186.221	123.545	27.6566	221.647	129.385	450.548	0.768877	0.741461	0.813571	0.414749	0.0446937	0.996062	Not Significant	Not Significant	Not Significant
hsa-miR-3184-3p	9909.98	13775.2	17404.8	4841.15	16380.4	10522.1	5484.46	10976.6	12558.1	7066.82	29252.2	22604.8	12860.2	22641.6	19373.6	12712.9	16760.9	11447.5	7031.64	21614.4	18588.8	15915.6	11336.3	13050.4	21939.4	13314.6	14159.2	11362.2	31162.7	3231.61	29058.7	15240.2	44579.4	0.334751	0.977472	0.703111	0.400675	0.36836	0.760817	Not Significant	Not Significant	Not Significant
hsa-miR-3065-5p	54.2013	47.7876	76.3282	33.562	48.2685	44.8894	66.7235	80.4826	14.4471	121.894	9.75051	24.9366	48.79	20.3304	86.8418	154.767	51.6445	50.0691	66.5422	18.819	45.9025	30.9417	22.1073	65.3723	21.6408	50.8229	55.0899	48.2299	35.2985	138.546	30.572	47.6682	22.0013	-0.0446594	0.999771	-0.11732	0.966153	-0.072661	0.985566	Not Significant	Not Significant	Not Significant
hsa-miR-3065-3p	0	6.6627	0	0	2.25253	5.98526	1.83884	0	0	1.97764	3.48233	0.372187	0.87125	0	0	0	1.81209	4.88479	8.26479	0	0.483184	3.59787	0	0.848991	0	1.05881	5.88339	4.01916	0	14.4868	0	2.61913	0	-0.338911	0.989447	0.663267	0.907162	1.00218	0.789626	Not Significant	Not Significant	Not Significant
hsa-miR-3187-3p	7.08514	15.3931	0	12.4965	7.07938	3.32514	7.35534	20.2411	9.02944	21.754	12.5364	4.09406	2.90417	8.21869	0	14.6142	4.83223	7.32718	10.5959	4.9219	1.69115	19.4285	8.42181	7.92392	15.1485	9.5293	27.8124	4.01916	0	0	15.286	9.42888	22.9579	-0.540419	0.984191	0.123434	0.972775	0.663853	0.789626	Not Significant	Not Significant	Not Significant
hsa-miR-3188	1.41703	0	0	0	0	0	0	0	0	3.23614	2.78586	4.09406	2.61375	6.48844	0	0	0	5.49539	0.635753	0	0	6.47617	0	0.282997	0	7.41168	0	1.33972	0	0	0	7.8574	4.78289	1.4849	0.961246	1.78113	0.628007	0.29623	0.95903	Not Significant	Not Significant	Not Significant
hsa-miR-3190-3p	1.41703	0	0	0	0	0	0	0	0	0	0	0	0	0	0	4.07281	0	1.8318	1.48342	0	0	0	0	0.565994	0	0	0	0	0	1.31698	0	0	0	1.94925	0.911679	0.471132	0.946693	-1.47811	0.985566	Not Significant	Not Significant	Not Significant
hsa-miR-3191-5p	2.12554	0	0	0	0	3.32514	0	0	0	0	0	0	0	0	0	0	0	0	1.48342	0	0	0	0	0	8.65631	0	0	0	0	0	2.54767	0	0	-1.78376	0.958723	1.10981	0.819229	2.89357	0.339835	Not Significant	Not Significant	Not Significant
hsa-miR-3191-3p	1.77128	0	0	0	0	1.99509	0	0	0	0	3.48233	1.48875	0	0	0	4.55196	0	2.44239	2.11918	0	0	0	0	0.282997	0	1.05881	2.13941	0	0	0.263396	0	0	0	0.343857	0.989447	-0.582078	0.946693	-0.925934	0.846352	Not Significant	Not Significant	Not Significant
hsa-miR-3192-5p	2.4798	0	0	0	0	0	0	0	0	2.33721	7.66112	1.48875	0	0	0	0	0	0	0	0	0	0.719575	0	1.13199	0	0	0	6.6986	0	0	0	0.523826	0	-2.03384	0.93451	-0.497651	0.954078	1.53619	0.740473	Not Significant	Not Significant	Not Significant
hsa-miR-3194-3p	0	0	0	0	0	0	0	0	0	0	0	0	1.45208	0	0	3.83323	0.906043	0	0	0	0	0.719575	0	1.41499	0	0	0	0	0	0	0	1.57148	0	4.2219	0.0645086	2.75246	0.149141	-1.46944	0.740473	Not Significant	Not Significant	Not Significant
hsa-miR-548x-5p	0.708514	14.7039	6.05245	26.0641	19.951	8.97789	7.88072	3.05223	0	16.3605	0	0	9.87417	2.16281	0.385279	4.55196	10.2685	4.88479	7.84096	11.5809	0.966369	2.15872	9.00666	7.35792	4.32815	3.17643	9.09251	1.33972	2.35323	6.05811	0	0.523826	8.6092	-0.790621	0.977472	-1.22713	0.628007	-0.436511	0.886951	Not Significant	Not Significant	Not Significant
hsa-miR-3198	12.0447	28.0293	5.04371	11.4254	0	3.65766	3.41498	9.63863	9.02944	20.4955	14.6258	9.30469	4.35625	4.75819	0	9.82266	0.906043	7.32718	10.384	0	4.34866	4.31745	19.5924	3.39596	0	3.17643	16.5805	1.33972	0	12.9064	2.54767	4.19061	0	-0.815947	0.977472	-1.16665	0.639497	-0.350703	0.920289	Not Significant	Not Significant	Not Significant
hsa-miR-3200-5p	0	0	0	0	0	0	0	0	0	0	0	0.744375	4.06583	1.29769	0	0	2.1141	0	2.33109	0	0	7.19575	7.60302	3.67896	0	0	0	1.33972	0	0	0	0.523826	0	5.96338	0.0507679	2.72515	0.21107	-3.23823	0.353371	Not Significant	Not Significant	Not Significant
hsa-miR-3200-3p	2.4798	0	6.72495	36.7754	10.2973	2.3276	7.35534	0	0	2.69678	3.48233	1.11656	10.7454	1.29769	0.770558	7.18731	14.7987	12.8226	11.8674	23.7409	2.41592	7.91532	0	10.7539	15.1485	2.11762	13.3713	6.6986	0	3.42415	7.64301	5.76209	7.65262	0.292898	0.988442	0.0441809	0.998317	-0.248717	0.948088	Not Significant	Not Significant	Not Significant
hsa-miR-378c	29.7576	65.2485	39.341	45.7015	41.5109	54.5324	30.4721	40.4822	10.8353	37.7549	30.6445	12.2822	53.4367	16.4374	110.96	45.0405	24.7652	13.4332	39.2048	36.1905	30.4406	38.857	64.2163	45.2795	38.9534	28.5879	11.2319	32.1533	1.17662	9.21887	22.929	45.0491	30.6105	0.0731562	0.996496	-0.673137	0.635385	-0.746293	0.602631	Not Significant	Not Significant	Not Significant
hsa-miR-4301	0	0	6.05245	0	0	1.33006	0	0	0	0	0	1.11656	1.16167	5.62331	0	0	1.20806	0	0	5.50095	0	0	0	0.848991	0	3.17643	2.67427	8.03832	0	0	0	0	0	0.763594	0.984191	1.13757	0.815013	0.373978	0.948088	Not Significant	Not Significant	Not Significant
hsa-miR-4298	0	6.2032	4.03497	0.357043	3.53969	4.32269	0.262691	3.69481	9.02944	15.4615	0	0	1.7425	0	0.231167	7.42689	2.71813	0	14.1985	0	12.5628	0	0.409394	1.13199	0	0	0	1.33972	0	0	7.64301	1.04765	0.956578	-0.43497	0.988442	-2.00023	0.546897	-1.56526	0.710945	Not Significant	Not Significant	Not Significant
hsa-miR-4257	0	0	0	0.357043	0	0	0	0	0	0	6.26819	0	0	3.4605	0	4.07281	0	0	0	0	0	0	0	0	6.49223	0	3.20912	0	0	0	0	0	0.956578	0.00774911	0.999771	0.947581	0.868145	0.939832	0.846352	Not Significant	Not Significant	Not Significant
hsa-miR-4259	1.06277	0	0	0	0	0	0	0	0	0	0	0	0	0	0	0	0	15.265	0	0	0	25.9047	0	0	10.8204	1.05881	3.74398	5.35888	0	0	7.64301	1.57148	9.56578	4.54916	0.130905	5.03312	0.0859547	0.483962	0.930748	Not Significant	Not Significant	Not Significant
hsa-miR-2355-3p	4.25108	18.6096	8.40619	17.8521	14.4805	5.32023	13.9226	3.53416	0	18.1583	2.78586	14.5153	9.58375	6.48844	60.7199	20.8432	3.92619	0	12.2912	4.9219	19.0858	7.19575	26.1427	10.4709	0	26.4703	9.09251	12.0575	0	10.2725	20.3814	10.4765	6.69605	0.620115	0.984191	0.103852	0.97935	-0.516264	0.833171	Not Significant	Not Significant	Not Significant
hsa-miR-4286	0	0	0	11.0683	0	0	0	0	0	4.13506	0	0.744375	0	0	0.0770558	0	0	0	0	0	0	0	0	0	0	2.11762	0	0	0	0	10.1907	0	0	-3.89005	0.194066	-0.172551	0.97935	3.7175	0.218401	Not Significant	Not Significant	Not Significant
hsa-miR-3605-5p	7.4394	3.90572	6.3887	0	9.97548	6.31777	6.30458	4.97996	0	1.61807	15.3222	1.48875	3.77542	3.4605	0	0	4.2282	7.93778	0.211918	6.65904	0	0	0	3.11297	10.8204	4.23524	15.5108	0	28.2388	4.47773	0	1.57148	15.3052	-1.26214	0.961246	0.650992	0.860528	1.91313	0.407973	Not Significant	Not Significant	Not Significant
hsa-miR-3605-3p	18.7756	26.8805	30.2623	40.7029	30.8918	47.5496	20.4899	12.6909	84.8767	10.6073	91.9334	18.9816	11.6167	76.131	19.4181	14.8538	19.933	49.4585	12.0793	22.0038	8.93891	34.5396	8.01242	17.2628	54.1019	31.7643	97.8782	12.0575	10.5895	62.6883	28.0244	42.9538	61.221	-0.644795	0.961246	0.251752	0.933114	0.896547	0.476442	Not Significant	Not Significant	Not Significant
hsa-miR-3611	0	0	8.74243	0	15.1241	1.99509	3.94036	2.40966	0	14.9222	0	0	3.19458	0	15.5653	6.94773	2.1141	0	4.87411	4.9219	3.38229	0	0	2.82997	0	0	0	0	0	0	0	0	0.956578	-0.34483	0.988442	-4.97929	0.094868	-4.63446	0.165697	Not Significant	Not Significant	Not Significant
hsa-miR-3613-5p	65.1833	340.487	390.047	293.489	384.539	507.417	686.674	397.594	30.7001	824.316	160.187	17.1206	694.967	163.509	99.7872	76.9042	518.861	402.384	989.232	2194.88	102.194	295.745	40.296	804.844	320.283	295.408	206.988	288.04	0	137.756	78.9778	29.3343	92.7881	0.407406	0.984191	-1.20583	0.370999	-1.61324	0.218401	Not Significant	Not Significant	Not Significant
hsa-miR-3613-3p	3.89683	0	0	0	0	0	0	0	0	0	0	0	0.580833	2.59538	0	0	1.51007	3.66359	1.05959	0	0	0.719575	0	0.565994	0	4.23524	3.74398	0	0	0	2.54767	0	8.6092	1.08289	0.984191	2.45028	0.464926	1.36739	0.760817	Not Significant	Not Significant	Not Significant
hsa-miR-3614-5p	0.708514	0	0	0	0	13.3006	0	0	10.8353	3.77549	4.17879	2.23312	6.09875	2.59538	15.6423	0	3.02014	3.05299	1.27151	0	2.17433	3.59787	6.90121	0.282997	6.49223	3.17643	0	1.33972	0	0	2.54767	0	0	0.324582	0.989447	-1.08421	0.790298	-1.40879	0.740473	Not Significant	Not Significant	Not Significant
hsa-miR-3615	6.02237	238.708	64.8958	117.11	125.498	59.1876	56.2158	84.338	182.395	114.343	273.014	61.0387	139.981	397.958	502.326	97.0287	150.403	64.7234	50.0126	243.489	84.7989	127.365	271.896	239.415	41.1175	125.999	94.6691	188.901	27.0622	19.4913	160.503	50.8112	448.635	0.639878	0.961246	0.0985125	0.971098	-0.541366	0.740665	Not Significant	Not Significant	Not Significant
hsa-miR-3617-5p	2.83406	0	0	0	0	0	7.61803	0	0	0	4.17879	6.69937	3.19458	1.29769	0	5.98942	0	0	0	0	0	7.91532	0	3.96196	0	2.11762	5.88339	0	0	7.63849	7.64301	0	0	0.712228	0.984191	0.940053	0.84319	0.227825	0.9772	Not Significant	Not Significant	Not Significant
hsa-miR-23c	0.354257	0.229748	0	0	0	0.332514	0.788072	0.481932	0	0.359571	0	2.23312	0.580833	0	0.308223	0.239577	0.604029	0.610599	0	0	0.483184	0.719575	4.85424	0.848991	0	1.05881	3.74398	2.67944	0	0.526792	2.54767	1.04765	0	1.71561	0.93451	2.22721	0.405381	0.511597	0.912204	Not Significant	Not Significant	Not Significant
hsa-miR-3620-5p	0	0	13.7861	0	0	1.66257	0	0	0	1.07871	0	0	0.87125	0	10.2484	1.19788	0.302014	1.2212	1.27151	0	0.241592	1.43915	0	1.41499	0	0	0	4.01916	0	0.263396	0	0	0	-0.0993264	0.999771	-1.66358	0.704958	-1.56425	0.743344	Not Significant	Not Significant	Not Significant
hsa-miR-3620-3p	0	0	0	0	0	0	0	0	0	0	3.48233	0.372187	0	4.75819	0	0	0	2.44239	0	0	2.17433	0	0	0	0	0	0	0	0	0	5.09534	1.57148	0	1.24412	0.977472	1.09076	0.831344	-0.15336	0.996062	Not Significant	Not Significant	Not Significant
hsa-miR-3652	13.1075	0	0	0	0	0	0	0	95.7121	0	0	0	0	0	0	0	0	38.4677	0	0	0	38.1375	0	0	23.8049	5.29406	17.6502	10.7178	0	5.26792	12.7383	7.33357	31.5671	-0.69946	0.984191	0.440187	0.954078	1.13965	0.776089	Not Significant	Not Significant	Not Significant
hsa-miR-3657	0	0	0	0	1.60895	1.66257	0	0	0	0	0	0	0.87125	0	0	0	3.32216	2.44239	0	0	1.20796	0	0	0.282997	0	0	0	0	0	0	0	0	0	0.937792	0.984191	-3.23299	0.288804	-4.17079	0.218401	Not Significant	Not Significant	Not Significant
hsa-miR-3667-5p	0.708514	0	0	0	0	0	0	0	0	7.3712	0	0	0	0	0	0	1.20806	0	0	1.15809	0	1.43915	0	2.26398	0	2.11762	0	0	0	0	0	2.09531	0	-0.685898	0.984191	-0.581428	0.946693	0.104469	0.996062	Not Significant	Not Significant	Not Significant
hsa-miR-3675-5p	0	0	0	0	0.32179	0	0	0	0	0	1.39293	0	0	2.59538	0	0	0	0	1.27151	0	0.966369	0	5.49757	1.13199	0	0	0	1.33972	0	0	2.54767	0.523826	0	2.40849	0.741461	1.39589	0.732371	-1.0126	0.824301	Not Significant	Not Significant	Not Significant
hsa-miR-3679-5p	43.2193	45.9496	4.37122	8.56903	23.1689	49.5446	8.14341	44.4983	0	19.7764	11.8399	32.7525	12.4879	7.35356	0.0770558	29.2284	25.9732	10.9908	24.7944	10.4228	27.2999	1.43915	9.41605	15.2818	25.9689	12.7057	22.9987	13.3972	0	1.58038	7.64301	16.2386	8.6092	-0.565672	0.984191	-0.968466	0.628007	-0.402794	0.872713	Not Significant	Not Significant	Not Significant
hsa-miR-3680-5p	0	0	0	0	0.965369	0	2.10153	4.65867	0	6.47227	4.17879	0	0	0	0	0	0.302014	3.66359	2.33109	4.05333	0	0	0	1.69798	0	0	0	0	0	0	0	0	0	-0.851927	0.984191	-5.56959	0.126548	-4.71767	0.218401	Not Significant	Not Significant	Not Significant
hsa-miR-3680-3p	0	10.7982	0	0	0	0	0	0	0	0	0	1.48875	0	2.16281	0	0	0.906043	0	0	0	0	0.719575	0	1.69798	0	0	0	1.33972	0	0	2.54767	0	0	-0.886264	0.984191	-1.4433	0.751404	-0.557032	0.92809	Not Significant	Not Significant	Not Significant
hsa-miR-3682-3p	2.83406	0	0	0	7.72296	0	0	0	0	2.51699	4.17879	2.9775	4.35625	0	0	0	1.51007	0	2.96685	1.44762	1.20796	0.719575	0	1.98098	0	0	4.81368	0	0	0	5.09534	1.04765	3.82631	-0.247298	0.996496	0.0393126	0.998317	0.286611	0.95903	Not Significant	Not Significant	Not Significant
hsa-miR-3688-5p	0	0	0	0	0	1.66257	0	0	0	7.01163	0	0	1.16167	0	21.3444	0	2.1141	0	3.81452	0.868571	0	0	0.0584848	8.77291	0	0	0	0	0	0	0	0	0	1.80044	0.961246	-4.56622	0.22136	-6.36666	0.149369	Not Significant	Not Significant	Not Significant
hsa-miR-3688-3p	1.06277	30.3268	19.1661	37.1325	14.4805	16.6257	22.5914	8.19284	0	28.2263	4.87526	0.372187	9.58375	1.73025	21.3444	5.51027	17.2148	15.8756	19.7083	10.7124	2.89911	4.31745	12.2818	20.0928	0	3.17643	11.7668	0	12.9428	0	0	0.523826	0.956578	-0.611109	0.984191	-2.29539	0.178975	-1.68428	0.391228	Not Significant	Not Significant	Not Significant
hsa-miR-3691-5p	0	0	6.3887	0	0	0	2.10153	0	0	1.43828	0	0	0	1.73025	0	0	0.302014	0	0	2.02667	0	0	0	0.565994	0	0	0	0	0	0	0	0	0	-1.29475	0.977472	-4.71478	0.153767	-3.42004	0.306325	Not Significant	Not Significant	Not Significant
hsa-miR-3909	0	0	0	0	0	0.665029	0	0	0	0	0	0.744375	0	0	0	0	0.604029	0	0.211918	0	0	0	0	1.41499	0	1.05881	0	0	0	0	0	0.523826	0	1.42638	0.958723	1.17321	0.720265	-0.253176	0.996062	Not Significant	Not Significant	Not Significant
hsa-miR-3912-3p	0	0	0	0	0	2.66012	0	0	0	0	0	0	0.580833	0	0	0	0	0	0	0	0	0	0	1.41499	0	2.11762	0	4.01916	0	0	0	0	0	-0.57405	0.984191	1.30996	0.738782	1.88401	0.583146	Not Significant	Not Significant	Not Significant
hsa-miR-3913-5p	0.708514	20.9071	56.1533	11.0683	44.0852	15.2957	11.5584	17.0282	25.2824	12.7648	10.447	5.21062	12.1975	8.65125	74.0506	14.8538	20.839	0	11.2316	19.3981	15.9451	2.8783	26.3766	14.9988	15.1485	2.11762	10.6971	2.67944	25.8855	2.63396	0	0.523826	0	-0.224502	0.988442	-1.63468	0.334435	-1.41018	0.42777	Not Significant	Not Significant	Not Significant
hsa-miR-3913-3p	0.708514	20.9071	56.1533	11.0683	44.0852	15.2957	11.5584	17.0282	25.2824	12.7648	10.447	5.21062	12.1975	8.65125	74.0506	14.8538	20.839	0	11.2316	19.3981	15.9451	2.8783	26.3766	14.9988	15.1485	2.11762	10.6971	2.67944	25.8855	2.63396	0	0.523826	0	-0.224502	0.988442	-1.63468	0.334435	-1.41018	0.42777	Not Significant	Not Significant	Not Significant
hsa-miR-3150b-5p	0	9.18993	0	0	0	3.32514	0	0	0	6.1127	0	0	0	0.432563	0	0	0	0	3.39068	0	0	2.15872	0	1.13199	0	0	0	0	0	0	0	0	0	-1.6109	0.961246	-5.59595	0.135266	-3.98505	0.296691	Not Significant	Not Significant	Not Significant
hsa-miR-3150b-3p	1.06277	5.51396	2.68998	0	2.25253	2.3276	2.62691	0	0	3.41592	0	1.48875	0	0	0	0	0.906043	0	1.69534	1.15809	2.41592	0.719575	6.08242	0.282997	4.32815	3.17643	0.534854	1.33972	0	1.58038	7.64301	0	0	-0.655938	0.984191	0.0842089	0.998317	0.740147	0.860606	Not Significant	Not Significant	Not Significant
hsa-miR-3922-5p	0	0	6.05245	0	0	0	0	0	0	4.67442	0	0	1.16167	0	0	3.59365	0	0	0	2.02667	0	0	0	0.848991	0	0	2.67427	0	0	0	0	0	0	-0.714448	0.984191	-1.44704	0.740673	-0.732589	0.886452	Not Significant	Not Significant	Not Significant
hsa-miR-676-3p	0	9.87917	5.37996	0	0	2.3276	0.262691	0	0	2.33721	1.39293	1.86094	0.290417	0	0	0	0	0	0	0.868571	0	0	0	0	0	0	0	0	0	0	0	0	0	-2.9284	0.526018	-5.79551	0.094868	-2.8671	0.446539	Not Significant	Not Significant	Not Significant
hsa-miR-3928-3p	17.0043	0	18.1574	8.92607	3.86148	4.32269	11.2957	2.89159	9.02944	19.5966	16.7152	8.9325	3.19458	1.29769	0	11.0205	3.02014	15.265	15.2581	2.89524	6.2814	3.59787	5.84848	2.26398	32.4612	6.35287	13.9062	2.67944	0	3.95094	10.1907	20.9531	7.65262	-0.742339	0.977472	0.0911256	0.983984	0.833464	0.750152	Not Significant	Not Significant	Not Significant
hsa-miR-3940-3p	2.83406	0	0	10.7113	1.60895	0	14.1853	3.05223	12.6412	1.2585	39.0021	3.72187	3.485	13.4094	0	4.07281	1.20806	4.88479	0	7.52761	0	8.6349	0	2.54697	15.1485	1.05881	13.3713	0	0	7.63849	0	7.33357	11.4789	-1.01926	0.977472	-0.285071	0.958636	0.734193	0.829597	Not Significant	Not Significant	Not Significant
hsa-miR-3942-5p	0	0	4.37122	0	0.64358	2.99263	0	2.89159	0	2.87657	0	0.744375	3.77542	0	0	0	1.81209	0	0	3.18476	1.20796	0	0	1.69798	0	0	16.0456	0	0	0	15.286	0	17.2184	-0.410259	0.988442	2.02853	0.5407	2.43879	0.407973	Not Significant	Not Significant	Not Significant
hsa-miR-374c-3p	40.3853	11.7172	6.3887	23.5648	19.951	24.9386	28.3706	83.0529	5.41766	28.9454	8.35758	70.7156	52.275	17.3025	0	17.4891	48.9263	17.0968	37.7214	15.3448	32.1318	50.3702	6.84272	57.4484	2.16408	89.999	20.3244	66.986	0	92.1887	20.3814	72.8119	42.0894	0.341035	0.984191	0.823031	0.640917	0.481996	0.816966	Not Significant	Not Significant	Not Significant
hsa-miR-642b-5p	1.41703	0	0	0	0.32179	0.997543	0	0	0	0	5.57172	7.44375	0	0	0	3.1145	2.71813	0.610599	1.48342	0	2.41592	7.91532	0	0.565994	0	3.17643	9.09251	0	8.23631	0	17.8337	2.61913	2.86973	1.41742	0.961246	2.66678	0.353818	1.24937	0.758406	Not Significant	Not Significant	Not Significant
hsa-miR-642b-3p	2.12554	0	0	0	0	0.997543	0	2.08837	0	0	2.0894	1.86094	0	4.32563	0	0	0.906043	0	1.48342	0	0	2.8783	0	0	0	1.05881	5.88339	0	0	0	0	0.523826	1.91316	0.352205	0.989447	0.681466	0.920277	0.329261	0.956549	Not Significant	Not Significant	Not Significant
hsa-miR-550b-2-5p	0	0	0	0	0	0.665029	1.57614	11.4057	0	0	4.17879	0	14.5208	15.5723	0	0	1.81209	4.88479	1.27151	9.8438	10.3885	17.9894	17.0776	24.3377	0	4.23524	0	5.35888	0	2.37057	0	4.19061	47.8289	2.41193	0.526018	2.08304	0.400675	-0.328882	0.948088	Not Significant	Not Significant	Not Significant
hsa-miR-548z	23.7352	6.89245	24.5461	59.9832	48.2685	24.2736	33.8871	11.4057	3.61178	62.7451	20.894	7.81594	29.3321	5.62331	0	28.5097	28.6914	18.318	67.8137	24.0305	14.4955	20.1481	0	34.2426	38.9534	15.8822	31.5564	14.7369	38.8283	96.6664	20.3814	20.4292	11.4789	-0.444337	0.984191	0.14306	0.971098	0.587397	0.777779	Not Significant	Not Significant	Not Significant
hsa-miR-548aa	0.708514	3.90572	25.5548	12.8535	23.8124	6.65029	23.9049	18.6347	28.8942	49.441	2.0894	7.07156	10.1646	8.65125	0.0770558	0	27.4833	5.49539	30.3042	22.8724	11.838	5.7566	0	22.3568	21.6408	4.23524	14.9759	16.0766	16.4726	5.26792	5.09534	9.42888	12.4355	-0.607124	0.984191	-0.608166	0.819229	-0.00104138	0.999737	Not Significant	Not Significant	Not Significant
hsa-miR-548o-5p	2.4798	8.50068	8.74243	0	8.36653	6.65029	9.71956	12.5302	0	14.0233	6.96465	24.9366	20.6196	11.2466	0.0770558	16.5308	9.96648	2.44239	9.74821	10.7124	17.153	12.2328	7.95393	19.5268	0	13.7645	1.60456	12.0575	9.41293	6.8483	5.09534	9.42888	8.6092	0.804522	0.971894	0.0601552	0.995924	-0.744367	0.760817	Not Significant	Not Significant	Not Significant
hsa-miR-1268b	0	6.6627	0	0	2.25253	3.99017	0	2.40966	0	3.05635	0	0	2.90417	1.29769	14.2553	4.31239	2.71813	0	5.08602	0.868571	1.44955	0	0	2.82997	0	1.05881	0	0	0	0	2.54767	0	0.956578	0.687631	0.984191	-1.9445	0.622042	-2.63213	0.42777	Not Significant	Not Significant	Not Significant
hsa-miR-548ab	2.12554	10.3387	12.4412	0	0	0	4.46574	0	0	3.77549	3.48233	1.86094	0.580833	0	0	0	1.81209	4.88479	1.05959	2.02667	0.241592	7.91532	8.24636	3.67896	0	3.17643	7.48795	4.01916	0	7.90189	0	0	0	-0.440967	0.988442	-0.351982	0.954078	0.0889851	0.996062	Not Significant	Not Significant	Not Significant
hsa-miR-548ac	0	0	5.37996	0	3.53969	0.332514	0	0	0	0	0	0	1.16167	0	0	0	0	0	1.69534	0	0	0.719575	0	1.69798	0	0	0	0	0	0	0	0	0	-1.0093	0.984191	-4.61253	0.163156	-3.60323	0.296691	Not Significant	Not Significant	Not Significant
hsa-miR-4429	0	2.29748	1.34499	0.357043	4.18327	2.99263	1.05076	0.321288	0	0.898927	4.17879	1.86094	2.61375	3.4605	3.3134	2.15619	0.302014	0	2.11918	1.73714	0.241592	1.43915	2.6903	0.565994	4.32815	2.11762	1.06971	6.6986	1.17662	0	0	2.61913	0	0.106972	0.999771	0.283475	0.962252	0.176502	0.983366	Not Significant	Not Significant	Not Significant
hsa-miR-548ad-5p	8.14791	54.2206	42.0309	5.71269	12.228	31.2564	28.6333	26.9882	0	55.0143	18.8046	10.7934	52.8558	11.6792	0	9.10393	30.5035	12.212	56.3701	84.5409	14.9787	21.5872	36.0266	53.4864	10.8204	30.7055	6.9531	14.7369	0	4.21434	2.54767	7.8574	13.3921	0.229905	0.988442	-1.34615	0.400675	-1.57606	0.310848	Not Significant	Not Significant	Not Significant
hsa-miR-4433a-5p	4.25108	34.4622	4.03497	9.9972	13.837	2.99263	4.20305	12.6909	0	22.1136	0.696465	17.1206	1.16167	0	0	39.5302	4.2282	1.8318	2.96685	2.02667	13.7708	5.03702	0	15.5648	0	0	1.06971	4.01916	0	8.16528	0	3.66679	0.956578	-0.333339	0.988442	-2.18564	0.333406	-1.8523	0.436415	Not Significant	Not Significant	Not Significant
hsa-miR-4433a-3p	143.12	39.0572	3.02623	67.4811	16.0895	11.638	4.46574	100.402	46.9531	27.3274	379.574	231.873	16.8442	182.109	12.406	16.7704	6.94633	68.9976	10.384	5.21142	26.8167	441.099	13.8609	48.6755	38.9534	749.638	43.858	107.178	0	98.2468	593.607	297.533	284.104	0.123461	0.996496	1.68913	0.248436	1.56567	0.296691	Not Significant	Not Significant	Not Significant
hsa-miR-4435	2.83406	5.7437	0	0	1.28716	8.31286	0	2.5703	0	0	4.87526	2.60531	5.51792	2.16281	0	0	0.604029	2.44239	2.33109	1.15809	1.93274	4.31745	0	1.13199	15.1485	1.05881	0	2.67944	0	0	0	3.14296	6.69605	-0.344877	0.989447	0.395319	0.954078	0.740197	0.853602	Not Significant	Not Significant	Not Significant
hsa-miR-548ae-5p	8.14791	54.2206	42.0309	5.71269	12.228	31.2564	28.6333	26.9882	0	55.0143	18.8046	10.7934	52.8558	11.6792	0	9.10393	30.5035	12.212	56.3701	84.5409	14.9787	21.5872	36.0266	53.4864	10.8204	30.7055	6.9531	14.7369	0	4.21434	2.54767	7.8574	13.3921	0.229905	0.988442	-1.34615	0.400675	-1.57606	0.310848	Not Significant	Not Significant	Not Significant
hsa-miR-4440	0.708514	0	0	0	0	3.65766	0	1.44579	0	1.61807	1.39293	0	0.580833	0	0	0	1.81209	0.610599	1.05959	3.47428	0	2.15872	0	3.11297	0	0	0	0	0	0	10.1907	0	2.86973	0.253474	0.996496	0.676643	0.930525	0.42317	0.948088	Not Significant	Not Significant	Not Significant
hsa-miR-4446-5p	2.12554	0	0	0	0	0	0	0	1.80589	0	0	1.86094	0.87125	0.432563	0	0	0	0.610599	0	2.31619	0	0.719575	0	0.282997	0	0	0.534854	1.33972	0	0	0	1.57148	0	0.717644	0.984191	0.339458	0.958636	-0.378186	0.948088	Not Significant	Not Significant	Not Significant
hsa-miR-4446-3p	75.1025	0	11.4324	35.3473	8.68832	59.1876	14.7107	45.9441	108.353	6.29249	206.154	51.7341	12.1975	13.842	32.1323	18.9266	8.15439	42.7419	7.41712	4.34285	34.7893	56.1268	25.3239	14.9988	99.5476	23.2938	102.157	56.2683	67.0671	58.7373	140.122	53.9541	34.4368	-1.05943	0.739506	0.446568	0.831344	1.506	0.232035	Not Significant	Not Significant	Not Significant
hsa-miR-4448	12.0447	0	0	0	2.25253	0.997543	0	10.4419	0	6.83184	0.696465	15.2597	3.19458	6.05588	0	3.59365	1.81209	9.15898	4.45027	6.08	5.31503	9.35447	0	7.35792	0	8.47049	8.0228	14.7369	0	0	5.09534	4.19061	10.5224	0.821141	0.984191	0.872303	0.796816	0.0511615	0.998765	Not Significant	Not Significant	Not Significant
hsa-miR-548ag	1.77128	0	0.336247	0	0	3.99017	0	0.321288	0	2.51699	0	1.48875	1.45208	0	0	0	0	1.8318	0.211918	1.73714	4.34866	0	14.0364	0	0	4.23524	0	1.33972	0	0	0	0.523826	0	1.19415	0.977472	-0.278865	0.971098	-1.47301	0.751811	Not Significant	Not Significant	Not Significant
hsa-miR-548ah-3p	0	6.89245	0	0	0	0.665029	0	0	0	0	0	0	0	0	0	2.87492	0.906043	0	1.90726	0	0	0	0	1.13199	0	0	0	0	0	0	0	1.57148	1.91316	-0.390416	0.989447	-0.720074	0.918447	-0.329658	0.956549	Not Significant	Not Significant	Not Significant
hsa-miR-4454	2.4798	0	0	0	0	0	0	0	7.22355	0	0	0	0.87125	0	0	0	0	3.05299	0	0	2.17433	1.43915	0	0	0	3.17643	0	1.33972	0	0	2.54767	3.66679	6.69605	-0.428242	0.989447	1.30163	0.765089	1.72987	0.704337	Not Significant	Not Significant	Not Significant
hsa-miR-4458	4.9596	0	0	0	0	0	4.20305	0	0	0	1.39293	0	0	0	0	0	0	8.54838	0	0	0	0.719575	0	0	12.9845	0	0	6.6986	0	0	5.09534	2.09531	3.82631	-0.518501	0.988442	1.73398	0.676741	2.25248	0.535516	Not Significant	Not Significant	Not Significant
hsa-miR-3135b	217.868	409.182	29.5898	130.678	37.9712	120.038	27.5825	186.829	36.1178	280.285	273.014	219.218	72.3138	142.313	318.934	495.445	28.9934	153.26	216.368	98.7275	153.653	561.268	139.369	118.01	38.9534	301.761	48.1368	446.127	0	25.8128	430.556	290.2	165.488	0.393076	0.984191	0.28408	0.917974	-0.108996	0.965845	Not Significant	Not Significant	Not Significant
hsa-miR-548aj-5p	0.708514	14.7039	6.05245	26.0641	19.951	8.97789	7.88072	3.05223	0	16.3605	0	0	9.87417	2.16281	0.385279	4.55196	10.2685	4.88479	7.84096	11.5809	0.966369	2.15872	9.00666	7.35792	4.32815	3.17643	9.09251	1.33972	2.35323	6.05811	0	0.523826	8.6092	-0.790621	0.977472	-1.22713	0.628007	-0.436511	0.886951	Not Significant	Not Significant	Not Significant
hsa-miR-4467	0	5.05446	0	0	1.60895	0	0	0	0	0	0	1.48875	0	1.73025	0	0	1.51007	0	0	0	0	0	0	0	0	2.11762	0	0	20.0025	0	2.54767	0	3.82631	-0.758535	0.984191	2.26343	0.543973	3.02197	0.339835	Not Significant	Not Significant	Not Significant
hsa-miR-4474-3p	0	0	0	0	1.93074	0	0	0	0	1.97764	0	0	2.03292	0	0	0	0	0	0	1.15809	0	0	0	1.13199	0	0	0	0	0	0	0	0	0	-0.13655	0.999771	-3.48807	0.24148	-3.35152	0.296691	Not Significant	Not Significant	Not Significant
hsa-miR-4479	0	0	8.74243	0	0	0	0	0	0	3.23614	0	0	0.580833	0	0	0	0	0	0	0.579047	0	0.719575	13.1591	1.41499	0	0	3.74398	0	11.7662	3.16075	0	0.523826	0	0.217282	0.996496	0.946194	0.852959	0.728912	0.876623	Not Significant	Not Significant	Not Significant
hsa-miR-548ak	0	0.229748	0	0	5.79222	0	0	4.33738	0	4.31485	2.0894	0.372187	2.32333	3.89306	0	0	3.62417	0.610599	1.48342	3.47428	3.1407	0.719575	0	7.07493	0	1.05881	0	0	0	0	0	2.09531	2.86973	0.39748	0.988442	-1.09399	0.794511	-1.49147	0.740473	Not Significant	Not Significant	Not Significant
hsa-miR-4488	0	0	0	0	0	0	0	2.40966	0	0	0	0	0.87125	0	12.1748	0	0	0	0	0.579047	0	1.43915	6.43333	0.282997	0	0	0	0	0	0	0	1.04765	0	2.63564	0.688334	-0.617259	0.945493	-3.2529	0.354475	Not Significant	Not Significant	Not Significant
hsa-miR-4489	0	0	0	0	0	2.66012	0	2.5703	0	0	4.87526	0.372187	0.290417	0	0	1.67704	0.302014	0	0	2.02667	0	0	0	0.848991	8.65631	0	0	0	0	0.526792	0	1.04765	0	-1.03723	0.984191	0.197174	0.97935	1.23441	0.776089	Not Significant	Not Significant	Not Significant
hsa-miR-548al	0.708514	0	0	0	3.86148	1.99509	2.62691	2.24901	0	0	0	1.11656	0.290417	0	0	0	2.41612	0	0.847671	3.47428	0	1.43915	0	0.282997	0	0	2.67427	1.33972	0	0	7.64301	0	5.73947	-0.474453	0.988442	0.800944	0.89401	1.2754	0.760817	Not Significant	Not Significant	Not Significant
hsa-miR-4497	1.41703	0	0	0	0	3.32514	0	0	14.4471	3.05635	0	0	1.7425	0	0	0	0	0	1.05959	0	1.69115	0	0	0	0	0	0	2.67944	0	0	0	0	0.956578	-2.33477	0.797433	-2.20355	0.614643	0.131217	0.996062	Not Significant	Not Significant	Not Significant
hsa-miR-4503	0	0	5.37996	0	4.18327	0	2.62691	0	0	2.15742	0	0	0.87125	0	0	0	2.1141	2.44239	0.847671	1.15809	4.83184	0	0	0	0	0	0	1.33972	0	0	0	0	0	-0.475331	0.988442	-3.05121	0.400675	-2.57588	0.508829	Not Significant	Not Significant	Not Significant
hsa-miR-4504	0	8.96018	0	0	4.18327	0	0	0	0	2.87657	0	1.11656	0.87125	0	0	0	5.73827	0	1.90726	4.34285	0	2.8783	0	3.39596	0	0	0	0	0	3.68755	0	0.523826	0	0.061119	0.999771	-1.34813	0.742765	-1.40925	0.760817	Not Significant	Not Significant	Not Significant
hsa-miR-2392	2.83406	9.18993	0	0	0	3.32514	0	7.38962	0	1.79785	2.0894	7.07156	6.67958	2.59538	0	5.03112	0	0.610599	2.75493	0.868571	16.1867	1.43915	7.83696	2.82997	0	8.47049	4.81368	2.67944	0	0	38.215	4.19061	7.65262	0.742022	0.984191	1.51039	0.624132	0.76837	0.824301	Not Significant	Not Significant	Not Significant
hsa-miR-4508	0.708514	0	13.7861	18.5662	6.11401	8.97789	1.31345	6.90769	19.8648	22.653	9.75051	2.23312	2.03292	15.5723	10.4025	7.90604	8.15439	21.3709	23.7348	8.39618	2.89911	9.35447	22.7506	10.1879	0	0	3.20912	4.01916	18.8259	2.37057	0	3.14296	5.73947	0.184563	0.991208	-1.21416	0.600291	-1.39872	0.490307	Not Significant	Not Significant	Not Significant
hsa-miR-4511	3.18831	0	0	0	1.28716	0	0	0	0	0	0	1.86094	0	0	0	0	0	0	0	0	2.17433	0	0	1.41499	0	0	0	0	0	0	0	1.04765	0	0.0204745	0.999771	-1.32426	0.742765	-1.34473	0.789626	Not Significant	Not Significant	Not Significant
hsa-miR-4516	0	0	0	0	0	2.3276	2.10153	0	0	0	4.87526	2.9775	1.7425	3.89306	0	0	2.71813	0	0.847671	4.34285	2.65751	0	7.66151	1.13199	0	1.05881	0	1.33972	0	0	5.09534	0	0	1.3361	0.977472	-0.231013	0.971098	-1.56711	0.740473	Not Significant	Not Significant	Not Significant
hsa-miR-4526	0	0	0	0	2.25253	0	0	0	0	0	0	1.11656	0	0	0	0	0	0	0	0	0	0	0	2.26398	0	1.05881	0	0	0	0	0	0	2.86973	0.255699	0.991208	0.957713	0.834007	0.702014	0.87655	Not Significant	Not Significant	Not Significant
hsa-miR-378i	0	0.459496	1.00874	0.357043	0.32179	0.665029	0.525382	0.481932	0	0.539356	0.696465	0	0.290417	0	0.847613	0.718731	0.302014	0	0.211918	0.868571	0	0.719575	1.46212	0.282997	0	0	0	0	0	0.526792	0	0	0	-0.0655897	0.999771	-2.00448	0.480994	-1.9389	0.498105	Not Significant	Not Significant	Not Significant
hsa-miR-548am-5p	2.4798	8.50068	8.74243	0	8.36653	6.65029	9.71956	12.5302	0	14.0233	6.96465	24.9366	20.6196	11.2466	0.0770558	16.5308	9.96648	2.44239	9.74821	10.7124	17.153	12.2328	7.95393	19.5268	0	13.7645	1.60456	12.0575	9.41293	6.8483	5.09534	9.42888	8.6092	0.804522	0.971894	0.0601552	0.995924	-0.744367	0.760817	Not Significant	Not Significant	Not Significant
hsa-miR-548am-3p	0	0	0	0	0	0.665029	0	0	0	0	0	0	0.87125	0	0	2.87492	0.906043	0	1.69534	0	0.966369	0	0	1.13199	0	0	0	0	0	0.263396	0	1.57148	1.91316	2.80992	0.461061	2.29534	0.400675	-0.514577	0.996062	Not Significant	Not Significant	Not Significant
hsa-miR-3960	3.89683	61.8023	93.813	28.2064	44.7288	30.5913	22.066	20.0805	50.5649	87.0161	49.449	8.56031	14.5208	48.0145	268.308	33.0616	34.7317	29.9193	57.4297	58.1942	33.5813	20.1481	94.336	23.7717	0	1.05881	26.7427	30.8136	41.1816	9.21887	30.572	3.66679	43.046	0.31988	0.984191	-1.1141	0.414749	-1.43398	0.282243	Not Significant	Not Significant	Not Significant
hsa-miR-4632-3p	0.708514	0	0	0	0	0	0	0	0	0	0	0	0	2.16281	0	0	0	0	0	0	0	0.719575	0	0	0	1.05881	13.3713	0	0	3.42415	0	0	5.73947	1.2363	0.984191	4.74695	0.094868	3.51065	0.219042	Not Significant	Not Significant	Not Significant
hsa-miR-4634	1.41703	0	6.3887	0	0	3.65766	0	0	0	2.33721	3.48233	0	0.290417	6.05588	24.9661	0	0.604029	0	3.81452	0	3.86548	2.8783	7.36909	0.848991	10.8204	0	8.55766	1.33972	0	0	0	0	14.3487	1.29479	0.971894	1.27278	0.727206	-0.0220088	0.998765	Not Significant	Not Significant	Not Significant
hsa-miR-4635	0	0	0	9.28312	0	0	0	0	0	0	1.39293	0	0.290417	0	19.6492	5.51027	0.302014	2.44239	1.48342	0	0	0	0	0.282997	8.65631	0	4.81368	1.33972	0	0	5.09534	1.04765	2.86973	1.22949	0.977472	1.35652	0.736034	0.127034	0.996062	Not Significant	Not Significant	Not Significant
hsa-miR-4637	0	0	5.71621	0	0	1.66257	8.14341	0	0	0	0	0	1.16167	0	0	0	0.604029	0	2.54301	0	0	0	0	0	0	0	6.41824	0	0	0	0	0	0	-1.96805	0.958723	-0.851921	0.89401	1.11613	0.794824	Not Significant	Not Significant	Not Significant
hsa-miR-4638-5p	0	0	0	0	0	0	4.46574	0	0	8.80948	0	0	0	0	0	2.63535	0	0	0	0	2.17433	0	0	0	10.8204	0	0	1.33972	0	0	0	0	0	-1.6201	0.961246	0.00371442	0.999706	1.62382	0.740473	Not Significant	Not Significant	Not Significant
hsa-miR-4638-3p	0	0	0	0	0	0	4.72843	0	0	3.59571	0	0	0	0	0	0	1.51007	0	1.90726	0	0	0	0	0	0	0	3.74398	0	0	0	0	0	2.86973	-1.42151	0.972784	-0.00813616	0.999706	1.41338	0.750152	Not Significant	Not Significant	Not Significant
hsa-miR-4644	0	0	0	0	0	0	2.36422	0	0	0	0	0.372187	0	0	0	0	0	1.2212	0	0	0	2.8783	0	0	0	0	5.88339	1.33972	0	0	0	3.14296	4.78289	0.385937	0.989447	2.74224	0.387261	2.3563	0.473318	Not Significant	Not Significant	Not Significant
hsa-miR-4646-5p	0	0	6.05245	0	0	0.997543	0	3.37352	0	0.719141	2.0894	0.372187	1.16167	0	18.1852	4.31239	0.302014	0	2.33109	1.73714	4.10707	0.719575	7.3106	1.41499	17.3126	2.11762	0	8.03832	0	0	2.54767	1.57148	0	1.39042	0.961246	1.426	0.681197	0.0355822	0.998765	Not Significant	Not Significant	Not Significant
hsa-miR-4653-3p	2.12554	0	5.71621	0	2.25253	0	0	0	0	0	0	0	0	0	0	0	0	0	0	0	0	2.15872	0	0.282997	0	0	0	0	0	3.42415	0	0	1.91316	-2.31002	0.764227	-0.488671	0.954078	1.82135	0.615878	Not Significant	Not Significant	Not Significant
hsa-miR-4654	0	0	0	0	0	0	0	0	0	0	5.57172	0.744375	0	0	0	0	0.906043	0	3.39068	0	4.10707	0	0	0.282997	0	2.11762	0	0	12.9428	0	2.54767	0	0	0.592138	0.988442	1.94536	0.630568	1.35322	0.760817	Not Significant	Not Significant	Not Significant
hsa-miR-4657	2.83406	0	0	0	3.53969	0	0	0	0	0	0	0	0.580833	0	0	0	0	0	0	1.15809	1.20796	0.719575	0	0	0	0	0	1.33972	0	0	0	0	0	-0.991119	0.984191	-1.90659	0.628066	-0.915472	0.843012	Not Significant	Not Significant	Not Significant
hsa-miR-4659a-5p	0	0	0	0	8.68832	0	0	2.73095	0	0	0	0	1.7425	0	0	0	1.20806	0	1.05959	0	0.483184	0	0	6.22593	0	0	0	2.67944	0	2.37057	0	0	1.91316	-0.338331	0.991078	-0.380445	0.959884	-0.0421133	0.998765	Not Significant	Not Significant	Not Significant
hsa-miR-4659a-3p	0	0	0	0	0	2.3276	0	0	0	0	0	0	2.90417	4.32563	0	0	6.04029	0	3.39068	1.15809	1.44955	1.43915	0	3.39596	0	1.05881	0	0	30.592	0	0	0	0	2.88899	0.575211	3.7994	0.180569	0.910413	0.832292	Not Significant	Not Significant	Not Significant
hsa-miR-4660	3.54257	0	7.39744	0	0	1.66257	0	0	5.41766	0	9.05405	1.11656	1.7425	5.62331	0	0	0.906043	0.610599	2.54301	1.73714	1.93274	0	0	0.565994	0	0	3.74398	2.67944	0	4.21434	0	0	3.82631	-0.884574	0.984191	-0.506614	0.948487	0.377959	0.948088	Not Significant	Not Significant	Not Significant
hsa-miR-4662a-5p	4.60534	0	0	11.4254	6.11401	17.2907	9.19418	18.3134	0	6.29249	2.0894	4.46625	3.19458	3.02794	0	0	1.81209	0	8.05287	1.73714	2.17433	7.91532	8.12939	6.50893	0	3.17643	4.27883	2.67944	0	0	0	5.76209	3.82631	-0.926549	0.977472	-1.57991	0.593641	-0.653362	0.853602	Not Significant	Not Significant	Not Significant
hsa-miR-4659b-3p	0	0	0	0	8.68832	0	0	4.65867	0	0	0	0	2.90417	0	0	0	2.71813	0	1.05959	0	0	0	0	5.09395	0	0	0	0	0	2.37057	0	0	0	-0.427249	0.988442	-1.77943	0.681577	-1.35218	0.776089	Not Significant	Not Significant	Not Significant
hsa-miR-4662b	1.06277	0	0	0	0	3.99017	0	3.37352	0	0	0	0	0	3.02794	0	0	0	0	1.69534	0	0	0	8.12939	0.282997	0	0	0	0	0	0	0	1.04765	0	0.373336	0.989447	-2.17845	0.608906	-2.55179	0.502319	Not Significant	Not Significant	Not Significant
hsa-miR-4665-5p	17.0043	0	0	11.4254	2.25253	2.66012	3.67767	8.83541	18.0589	5.57335	0.696465	2.9775	0.290417	2.16281	0	5.74985	0.604029	9.15898	5.72178	0	2.89911	9.35447	12.1648	1.13199	0	14.8234	2.13941	2.67944	0	11.5894	0	8.90505	2.86973	-0.650549	0.984191	-0.352457	0.954078	0.298092	0.948088	Not Significant	Not Significant	Not Significant
hsa-miR-4668-5p	1.41703	0	0	0	0	0	0	0	0	3.59571	0	0	0.580833	0	0	0	0.604029	1.8318	5.9337	0	3.1407	3.59787	0	0	10.8204	8.47049	0	0	0	1.31698	0	0	2.86973	1.25405	0.977472	2.32708	0.513719	1.07304	0.80963	Not Significant	Not Significant	Not Significant
hsa-miR-219b-5p	0	0	0	0	0	0	0	0.321288	0	0	0	1.48875	0	2.59538	0	0	0	1.8318	0	0	0	0.719575	0	0.565994	0	0	0	0	0	0	0	1.04765	0	2.9743	0.359832	1.30132	0.703178	-1.67298	0.873723	Not Significant	Not Significant	Not Significant
hsa-miR-219b-3p	3.54257	0	0	0	9.3319	0	0	0	0	5.93292	0	0	0	0	0	0	0.604029	0	0	0	0	4.31745	0	1.41499	0	4.23524	0	0	0	0	0	1.04765	0	-1.84411	0.961246	-1.46789	0.741125	0.376214	0.948088	Not Significant	Not Significant	Not Significant
hsa-miR-4669	0	5.97345	3.02623	0	2.89611	0	0	16.707	1.80589	0	0	0	0.87125	6.05588	0	0	0.906043	1.8318	14.8342	5.79047	6.52299	0	0	3.96196	36.7893	5.29406	0	0	0	0	12.7383	0.523826	18.175	0.159628	0.996739	1.48748	0.655862	1.32785	0.740473	Not Significant	Not Significant	Not Significant
hsa-miR-4676-3p	0	0	0	0	0	0	0	0	0	0	2.78586	0	0.290417	0.865125	0	0	0	0	0.211918	0	2.41592	0.719575	4.97121	2.26398	0	0	0	1.33972	0	0	0	1.04765	0	1.84775	0.958723	0.232652	0.971098	-1.6151	0.740473	Not Significant	Not Significant	Not Significant
hsa-miR-4677-3p	1.77128	0	0	10.3542	6.75759	1.33006	3.94036	0	0	0	0	3.72187	3.485	0	0	2.87492	0.906043	9.15898	2.75493	0	4.83184	0.719575	0	2.54697	0	0	0	0	0	3.16075	0	0.523826	0	0.0944983	0.999771	-2.02954	0.565069	-2.12404	0.535516	Not Significant	Not Significant	Not Significant
hsa-miR-4685-3p	0.708514	11.0279	3.36247	34.9902	2.57432	0	0	2.08837	0	1.61807	9.75051	11.1656	4.64667	48.447	0	0	2.1141	7.93778	0	6.36952	4.59025	12.9523	9.35757	13.8669	0	16.941	22.9987	1.33972	0	1.31698	7.64301	5.76209	41.1329	0.618379	0.984191	0.844496	0.774902	0.226117	0.956549	Not Significant	Not Significant	Not Significant
hsa-miR-4687-5p	4.25108	0	0	0	2.25253	0	0	0	0	1.61807	1.39293	0.744375	0	7.78613	0	0	0	6.71658	0	0	0	2.15872	0	0	8.65631	1.05881	0	1.33972	0	0	0	2.09531	0	0.562309	0.988442	0.645143	0.945493	0.082834	0.998765	Not Significant	Not Significant	Not Significant
hsa-miR-4687-3p	0.708514	0	0	0	0	0	0	0	0	0	0	1.11656	1.16167	0	0	0	0	0	0	0	0.966369	7.19575	0	0	0	8.47049	1.06971	0	0	0	0	0	0	2.99341	0.526018	3.44934	0.228582	0.455936	0.948088	Not Significant	Not Significant	Not Significant
hsa-miR-1343-5p	0	0	0	0	0	0	0	0	0	0.539356	2.0894	0	0.580833	0.432563	0	0	0	0	0	0	0	0	0	0.565994	12.9845	0	0	0	0	0	5.09534	0.523826	3.82631	-0.739475	0.984191	3.22437	0.278053	3.96385	0.165697	Not Significant	Not Significant	Not Significant
hsa-miR-1343-3p	1.77128	0	0	10.7113	0	1.99509	0	0	12.6412	2.51699	2.0894	3.72187	4.06583	1.29769	0	0	2.1141	0	2.11918	1.15809	0	6.47617	0	3.39596	38.9534	15.8822	9.09251	0	0	5.79472	22.929	7.33357	5.73947	-0.561826	0.984191	2.06866	0.411297	2.63049	0.269543	Not Significant	Not Significant	Not Significant
hsa-miR-4688	2.83406	0	0	0	0	0	0	3.53416	0	0	0	2.9775	0	0	0	0	0	2.44239	0.847671	0	0	0	0	0	0	0	3.74398	0	0	0	0	0.523826	0	-0.328554	0.991078	-0.176798	0.97935	0.151755	0.996062	Not Significant	Not Significant	Not Significant
hsa-miR-4695-3p	2.12554	0	0	0	0	0	0	0	0	0	0	0	0	5.19075	0	0	0	0	0	0	3.1407	5.7566	0	0	0	2.11762	0	0	0	0	0	0.523826	0	2.23484	0.896153	0.538492	0.948487	-1.69635	0.740473	Not Significant	Not Significant	Not Significant
hsa-miR-4707-3p	1.77128	0	0	0	0	0	0	0	0	0	0	0	0.580833	2.16281	0	0	0.302014	0	0	0	3.62388	1.43915	0	0	0	1.05881	0	0	0	0	0	0	0	1.70346	0.958723	-0.414852	0.954078	-2.11831	0.587409	Not Significant	Not Significant	Not Significant
hsa-miR-203b-5p	6.37663	11.2577	0	24.993	0	6.65029	6.04189	0	18.0589	0.898927	0	1.11656	5.51792	5.62331	0	0	6.3423	4.88479	4.02644	0.868571	0	4.31745	33.7457	2.82997	19.4767	1.05881	2.67427	12.0575	0	0	35.6674	2.09531	6.69605	-0.311268	0.988442	0.352055	0.954078	0.663322	0.84929	Not Significant	Not Significant	Not Significant
hsa-miR-4714-3p	0	0	0	0	0	0	0	0	0	2.87657	6.26819	0	0	0	0	0	3.92619	3.66359	1.90726	0	0	0.719575	0	1.13199	0	1.05881	0	2.67944	0	0	0	0	0	0.0678382	0.999771	-0.978935	0.860528	-1.04677	0.832292	Not Significant	Not Significant	Not Significant
hsa-miR-4716-3p	2.4798	0	0	0	0	0	0	0	0	0	0	2.60531	0.290417	0	0	0	0	0	0	0.289524	2.41592	0	0	0	0	1.05881	0	2.67944	0	0	0	0	0	0.813208	0.984191	0.714696	0.90996	-0.0985121	0.99611	Not Significant	Not Significant	Not Significant
hsa-miR-3529-3p	1025.57	700.043	584.398	794.778	880.739	680.324	1176.07	635.025	902.944	1429.47	651.195	443.647	675.8	608.183	564.048	583.13	832.05	1196.77	1119.35	343.085	520.631	454.771	500.045	1041.15	1233.52	424.583	955.783	316.174	1826.11	1396	101.907	421.156	398.893	-0.331978	0.977472	-0.129503	0.954078	0.202475	0.87655	Not Significant	Not Significant	Not Significant
hsa-miR-4722-5p	0	1.60824	2.68998	0	0	0	0	0	0	0	0	0.372187	0	0	0	0	0	0	0	0	0	1.43915	0	0	0	0	0.534854	0	0	0	0	0.523826	0.956578	-1.53472	0.958723	-0.631349	0.922525	0.903368	0.80506	Not Significant	Not Significant	Not Significant
hsa-miR-4723-3p	1.41703	0	0	0	0	0	0	0	1.80589	0	2.0894	0	0	0.865125	0	0	0	3.05299	0	0	0	4.31745	0	0	0	0	0	0	0	0	5.09534	0	0	0.430538	0.988442	0.0160879	0.999706	-0.41445	0.948088	Not Significant	Not Significant	Not Significant
hsa-miR-451b	0	0	10.0874	31.7768	22.5253	4.98772	18.9137	5.1406	5.41766	10.4275	22.9834	4.09406	6.38917	1.73025	0	5.74985	9.06043	5.49539	4.66219	10.4228	5.79821	7.91532	6.49181	11.3199	4.32815	1.05881	1.60456	13.3972	60.0074	4.74113	0	4.19061	5.73947	-0.980997	0.961246	-0.186863	0.971098	0.794134	0.760817	Not Significant	Not Significant	Not Significant
hsa-miR-4725-3p	0	0	2.35373	0	0	0	0	0	0	0	3.48233	0	0.580833	0	0	0	0.604029	0.610599	0	0	0	2.8783	0	0	0	0	0	0	0	0	0	0	2.86973	-0.589286	0.988009	-0.609649	0.945493	-0.0203627	0.998765	Not Significant	Not Significant	Not Significant
hsa-miR-4726-5p	0	0	0	0	0	0	0	2.73095	0	0	0	0.372187	0.290417	0	0	0	0	1.2212	0	0	0	0.719575	5.73151	0	0	0	1.60456	0	0	2.37057	7.64301	1.57148	0	1.16047	0.977472	2.23598	0.524645	1.07551	0.80506	Not Significant	Not Significant	Not Significant
hsa-miR-4726-3p	0	0	0	0	0	0	0	0	5.41766	0	0	0	0	0	0	0	0	1.2212	0	0	0	0.719575	0	0	0	1.05881	0	0	0	0.263396	0	0	0.956578	-1.31911	0.984191	-0.412441	0.959884	0.906669	0.816966	Not Significant	Not Significant	Not Significant
hsa-miR-4732-5p	175.711	265.819	471.083	94.9734	816.381	145.641	464.437	92.8521	897.526	149.042	687.411	228.151	240.465	607.318	170.987	176.808	576.848	793.168	200.262	488.716	246.666	323.089	143.288	271.111	411.175	356.819	823.14	179.523	2322.64	242.588	124.836	85.3837	914.489	-0.171981	0.988442	0.648963	0.624901	0.820945	0.451803	Not Significant	Not Significant	Not Significant
hsa-miR-4732-3p	61.995	131.646	410.894	294.56	318.572	135.333	195.967	96.7076	464.113	332.603	448.524	120.589	124.879	667.444	416.178	133.924	101.175	389.562	134.568	228.434	143.023	267.682	222.944	145.46	512.886	264.703	402.745	58.9477	341.219	146.448	89.1684	101.099	503.16	-0.141341	0.988442	0.034164	0.995924	0.175505	0.916046	Not Significant	Not Significant	Not Significant
hsa-miR-4736	0	0	0	0	0	0	0	0	0	0	0	0	0	0	0	0	0	3.66359	0	0	0	1.43915	0	0	0	1.05881	0	0	0	0	0	1.04765	0.956578	3.45003	0.214404	3.44577	0.094868	-0.00426552	0.998765	Not Significant	Not Significant	Not Significant
hsa-miR-3064-5p	12.7533	15.1634	12.7774	7.14086	10.6191	2.3276	0	15.5825	0	1.07871	6.96465	9.30469	6.09875	6.921	16.7211	1.43746	2.1141	14.0438	2.75493	1.44762	16.1867	2.15872	0	1.98098	0	2.11762	0	8.03832	25.8855	7.1117	2.54767	11.5242	14.3487	-0.307381	0.988442	0.0524318	0.998317	0.359812	0.916046	Not Significant	Not Significant	Not Significant
hsa-miR-4738-3p	9.21068	0	0	0	0	0	0	0	7.22355	11.3265	4.87526	4.83844	3.485	0	0	0	1.81209	4.88479	3.81452	0	2.17433	5.03702	9.59151	0.848991	0	0	2.13941	2.67944	0	0	7.64301	4.19061	4.78289	-0.0570662	0.999771	-0.324375	0.961303	-0.267309	0.960667	Not Significant	Not Significant	Not Significant
hsa-miR-4741	1.77128	0	0	0	2.57432	0.997543	0	1.92773	0	3.41592	0	2.60531	0	0	35.5227	7.18731	0	0	0	0	0	1.43915	0	0	0	0	0	0	0	0	17.8337	1.57148	2.86973	1.81439	0.958723	1.12994	0.803308	-0.684452	0.889631	Not Significant	Not Significant	Not Significant
hsa-miR-4742-3p	2.4798	4.82471	0	13.9247	9.65369	1.66257	1.83884	7.38962	0	0	9.75051	22.3312	14.8113	40.2283	0	0	16.3088	11.6014	3.17877	12.4495	15.9451	15.1111	0.0584848	18.1118	4.32815	11.6469	19.7896	21.4355	22.3557	1.58038	7.64301	7.8574	20.0881	1.45971	0.797433	1.45364	0.502168	-0.00607194	0.998765	Not Significant	Not Significant	Not Significant
hsa-miR-122b-5p	0	0	0	0	0.32179	0.332514	0	0	0	0	0	0.372187	4.06583	1.29769	0.231167	0	0	0	2.96685	1.44762	0	0	9.94242	0	0	0	0	0	0	0	0	0	0	4.04483	0.172214	-1.43151	0.704958	-5.47634	0.149369	Not Significant	Not Significant	Not Significant
hsa-miR-122b-3p	3663.37	5408.73	26564.6	3342.99	19955.5	69732.9	21853.2	3552.48	6253.79	3413.4	50980.6	55957.3	47084.4	51833.5	27007.4	20328.8	38351.9	8039.75	19643.7	46056	10777.9	3220.1	23094.6	10456.2	33794.2	14691	8622.37	4836.39	86836.6	3527.93	4613.83	5609.13	2466.06	0.511923	0.977472	-0.0905401	0.971098	-0.602463	0.740473	Not Significant	Not Significant	Not Significant
hsa-miR-4746-5p	10.982	5.97345	7.39744	0	2.57432	4.98772	2.62691	6.90769	0	5.57335	0	0	2.32333	0	17.0293	0	0.604029	1.8318	3.17877	0.868571	0.966369	0.719575	0	3.67896	0	4.23524	4.27883	1.33972	0	9.21887	0	2.09531	0.956578	-0.818863	0.984191	-0.726119	0.860528	0.0927437	0.996062	Not Significant	Not Significant	Not Significant
hsa-miR-4747-5p	0	9.41968	11.0962	0	12.8716	0	1.57614	0	0	0	3.48233	2.23312	3.19458	0.865125	0	0	2.41612	3.05299	0.847671	2.89524	0.724777	0	0	2.82997	0	0	2.13941	1.33972	0	0	0	1.04765	0	-1.24999	0.977472	-2.60033	0.400675	-1.35034	0.760817	Not Significant	Not Significant	Not Significant
hsa-miR-4748	5.66811	0	0	0	0	0	0	0	0	2.15742	4.87526	3.72187	0.290417	2.16281	0	0	0.302014	17.0968	1.05959	0	0	2.15872	8.65575	0	0	0	3.74398	6.6986	0	6.05811	0	4.71444	6.69605	1.20651	0.977472	1.44183	0.703458	0.235314	0.969952	Not Significant	Not Significant	Not Significant
hsa-miR-4750-5p	0	0	0	9.9972	3.86148	0.997543	4.46574	3.37352	10.8353	0	2.78586	0.744375	2.03292	0	0	0	1.81209	1.2212	0.211918	0	0	1.43915	0	0.282997	0	0	0	1.33972	0	0	7.64301	0.523826	0	-2.41791	0.688334	-1.8209	0.639497	0.597015	0.912204	Not Significant	Not Significant	Not Significant
hsa-miR-4754	0	0	0	0	0	0	1.57614	0	12.6412	0	1.39293	0	0	0	0	0	0	0	0	0	0	0	0	1.98098	0	1.05881	0	0	0	0	0	0	0	-2.81124	0.575211	-3.15063	0.387261	-0.339389	0.953499	Not Significant	Not Significant	Not Significant
hsa-miR-4755-3p	0	0	0	0	0	0	0	0	0	0	2.78586	0	0	0	0	4.79154	0	0	0	0	0	0	0	2.54697	0	0	0	2.67944	0	0	0	2.09531	2.86973	1.20025	0.984191	1.77111	0.65211	0.570861	0.915894	Not Significant	Not Significant	Not Significant
hsa-miR-499b-3p	0	0	0	0	0	0	3.94036	5.46189	0	2.15742	4.87526	1.86094	3.77542	0	0	0	0.604029	0	0	4.05333	0	0.719575	0	0	0	1.05881	0	0	0	0	0	0	0	-0.808651	0.984191	-3.3715	0.353678	-2.56285	0.518859	Not Significant	Not Significant	Not Significant
hsa-miR-4762-3p	0	0	0.336247	0	0	1.66257	0	0	0	0.359571	0	0.372187	1.16167	0	0	0	0	0	0.635753	0	0.724777	0	0	0.848991	0	0	0	0	0	0	0	0.523826	0	0.339603	0.999771	-1.21338	0.740673	-1.55298	0.740473	Not Significant	Not Significant	Not Significant
hsa-miR-4769-5p	0	0	0	0	0	0	0	0	0	0	0	0	0	0	0	0	0	0	1.05959	0	0	2.15872	0	0	0	0	0	4.01916	0	0	2.54767	1.57148	0	2.86155	0.214404	4.63582	0.0391674	1.77428	0.621938	Not Significant	Significant	Not Significant
hsa-miR-4771	7.4394	0	0	0	0	0	0	0	66.8178	0	2.78586	0	0	0	17.1064	0	0	6.10599	0	0	0	129.523	0	0	34.6252	23.2938	7.48795	46.8902	0	3.68755	61.1441	26.7152	34.4368	0.870157	0.984191	2.05204	0.518647	1.18189	0.760817	Not Significant	Not Significant	Not Significant
hsa-miR-4772-3p	0	0	0	0	2.57432	3.99017	4.99112	0	12.6412	2.33721	0	0	2.32333	0	0	0	6.94633	0	3.39068	0	0	1.43915	0	0.565994	0	1.05881	0	2.67944	0	0	2.54767	0	0	-1.02143	0.984191	-1.85194	0.657912	-0.830502	0.873445	Not Significant	Not Significant	Not Significant
hsa-miR-4775	0	0	0	0.357043	0	0	2.8896	0	0	1.79785	1.39293	0.372187	4.93708	0	0	1.91662	3.62417	0	2.96685	0	1.93274	0	0	2.82997	0	0	0	13.3972	0	0	0	0	0	1.21633	0.977472	1.24097	0.770099	0.0246349	0.998765	Not Significant	Not Significant	Not Significant
hsa-miR-4436b-3p	1.06277	0	0	0	0	0	0	0	0	2.15742	2.0894	0.744375	0	0	0	0	1.20806	0	0	0	0	0	0	0	0	0	4.81368	22.7753	0	0	0	3.66679	5.73947	-1.50521	0.961246	2.99698	0.333406	4.50218	0.149369	Not Significant	Not Significant	Not Significant
hsa-miR-4781-5p	0	0	0	0	0	0	0	0	0	0	1.39293	0	0	2.16281	0	0	0	0	0	0.579047	0	1.43915	0	1.13199	0	2.11762	0	0	0	0	0	0	0	1.59648	0.961246	0.924957	0.831344	-0.671518	0.953499	Not Significant	Not Significant	Not Significant
hsa-miR-4783-3p	0	0	0	0	0	0	0	0	0	3.41592	0	1.11656	1.16167	1.73025	0	0	0	1.2212	0.635753	0	0.724777	1.43915	0	0.282997	0	4.23524	0	0	0	0	0	3.66679	0	0.840675	0.984191	1.3572	0.732371	0.516529	0.920289	Not Significant	Not Significant	Not Significant
hsa-miR-4785	0	0	0	0	0	0	2.62691	0	0	5.03399	0	0	2.61375	0	0	0	1.20806	0	0	4.63238	0.241592	2.15872	10.1764	2.82997	0	3.17643	0	0	0	0	2.54767	4.19061	14.3487	1.29543	0.977472	1.83743	0.628007	0.542004	0.915894	Not Significant	Not Significant	Not Significant
hsa-miR-4787-5p	0	0	5.71621	0	3.2179	0	0	0	0	3.41592	1.39293	0.372187	0.580833	2.16281	0	0.239577	2.71813	0	0	3.47428	0	0	0	1.41499	0	0	0	0	0	0	0	0	3.82631	-0.565294	0.988442	-1.45979	0.736034	-0.894497	0.853602	Not Significant	Not Significant	Not Significant
hsa-miR-4787-3p	0	0	0	0	0	0	0	0	0	0	0	0.744375	0	0.865125	0.154112	0	1.20806	0	0	0	0	0.719575	0	0	0	0	0	6.6986	0	0	0	0	0	3.09692	0.130905	4.38498	0.0391674	1.28807	0.760817	Not Significant	Significant	Not Significant
hsa-miR-4797-3p	0	0	0	0	0	1.99509	0	0	0	0	0	0	0	0	0	0	0.906043	0	0	1.44762	0	0	0	0	0	0	4.27883	4.01916	0	0	0	0	0	-0.0322098	0.999771	2.13477	0.524645	2.16698	0.490307	Not Significant	Not Significant	Not Significant
hsa-miR-4804-3p	0	10.3387	0	0	0	0.997543	0	4.17674	0	5.75313	11.8399	1.11656	1.16167	0	0	0	0	0	0	1.15809	0	0	0	0	0	0	0	0	0	0	5.09534	1.57148	0	-3.3536	0.358074	-2.18502	0.605489	1.16859	0.791372	Not Significant	Not Significant	Not Significant
hsa-miR-4999-5p	1.77128	0	0	0	0	1.99509	0	0	0	0	0	0.372187	1.45208	0	0	0	0.604029	0	4.66219	1.73714	1.44955	1.43915	0	0.565994	0	0	3.20912	0	0	0	2.54767	0	0	1.34757	0.977472	0.769737	0.9027	-0.577838	0.91361	Not Significant	Not Significant	Not Significant
hsa-miR-5001-3p	0	0	0	0	9.3319	11.9705	0	4.17674	3.61178	3.23614	4.17879	0.744375	3.77542	3.4605	9.78608	0	1.81209	0.610599	0	8.10666	2.41592	0.719575	0	5.65994	4.32815	1.05881	3.74398	2.67944	0	3.68755	0	2.61913	1.91316	-0.205058	0.996496	-0.541679	0.935898	-0.33662	0.948088	Not Significant	Not Significant	Not Significant
hsa-miR-548ap-3p	0	3.90572	0	0	0	0	4.46574	0	0	0	0	0	0.580833	0.865125	0	0	0.604029	0	5.50986	0	0	0	0	1.41499	0	1.05881	0	0	0	0	0	0	0	-0.15801	0.999771	-2.44673	0.535292	-2.28872	0.585582	Not Significant	Not Significant	Not Significant
hsa-miR-5009-5p	1.77128	5.7437	7.73369	9.9972	0	1.99509	12.3465	3.53416	0	1.61807	4.17879	0	4.35625	6.05588	18.031	0	1.51007	5.49539	5.29794	0	0	0.719575	5.49757	3.96196	0	1.05881	13.3713	2.67944	0	2.37057	0	1.57148	0	-0.184715	0.996496	-0.847155	0.819229	-0.66244	0.855104	Not Significant	Not Significant	Not Significant
hsa-miR-5010-5p	11.3362	7.12219	8.40619	4.28452	7.40117	6.65029	8.66879	4.0161	18.0589	6.83184	28.5551	9.67687	8.13167	24.6561	20.4968	0.958308	6.64432	20.1498	5.72178	17.0819	9.90528	12.9523	12.0479	10.4709	0	12.7057	24.6033	6.6986	0	7.1117	12.7383	20.4292	28.6973	0.283987	0.988442	0.337399	0.9267	0.0534115	0.996062	Not Significant	Not Significant	Not Significant
hsa-miR-5010-3p	0	0	0	0	0	0	2.62691	0	0	0	0	0	0.290417	2.16281	0	0	0	0	0	1.44762	0	2.15872	0	4.52795	0	0	3.74398	4.01916	0	0	0	0	0	1.54374	0.961246	1.67065	0.675706	0.126905	0.996062	Not Significant	Not Significant	Not Significant
hsa-miR-5090	0	0	0	0	0	0	0	0	0	0	0	1.11656	0	7.78613	0	0	0.906043	0	0	0	0	0	0	0	0	0	2.67427	0	0	0	5.09534	0	0	4.42421	0.0852425	4.52738	0.0738351	0.103168	0.997864	Not Significant	Not Significant	Not Significant
hsa-miR-5187-5p	77.9365	15.1634	52.7909	56.0557	26.3868	42.2293	33.099	92.8521	12.6412	111.467	59.896	67.3659	22.6525	23.7909	12.1748	166.027	18.7249	58.6175	53.4033	8.10666	85.0405	12.2328	41.6412	15.5648	19.4767	11.6469	44.3928	28.1341	98.8357	76.6483	10.1907	29.3343	19.1316	-0.231327	0.988442	-0.485078	0.764351	-0.253751	0.894537	Not Significant	Not Significant	Not Significant
hsa-miR-5189-5p	6.37663	0	0	11.4254	1.93074	1.33006	0	3.37352	0	3.05635	3.48233	13.7709	3.19458	6.05588	0	0	0.604029	2.44239	4.02644	3.76381	4.59025	1.43915	0	3.96196	0	3.17643	0	2.67944	0	0	10.1907	8.38122	0	0.240787	0.991208	-0.107783	0.995924	-0.34857	0.948088	Not Significant	Not Significant	Not Significant
hsa-miR-5189-3p	7.4394	0	0	23.5648	9.97548	3.65766	2.8896	2.24901	0	3.41592	8.35758	4.83844	9.87417	3.4605	17.2605	0	11.7786	32.3617	5.08602	8.97523	6.2814	27.3438	7.42757	12.4519	0	7.41168	7.48795	6.6986	0	4.74113	2.54767	10.4765	16.2618	0.997958	0.961246	0.161239	0.971098	-0.836719	0.760817	Not Significant	Not Significant	Not Significant
hsa-miR-5193	5.66811	0	7.73369	0	4.18327	0.332514	1.31345	2.40966	0	2.87657	5.57172	5.955	0	6.921	0.0770558	5.27069	1.51007	5.49539	1.90726	4.34285	3.86548	5.03702	1.28667	1.69798	0	21.1762	0	0	0	15.0136	0	7.8574	3.82631	0.262139	0.990534	0.974302	0.751404	0.712163	0.832292	Not Significant	Not Significant	Not Significant
hsa-miR-5100	0	0	0	0	0	0	0	2.24901	0	0	0	0.744375	2.03292	4.32563	0	0	0.604029	0	0	1.44762	0	0	0	1.41499	0	0	0	0	0	0	2.54767	0	0	1.69055	0.984191	-0.240421	0.971098	-1.93097	0.680389	Not Significant	Not Significant	Not Significant
hsa-miR-548aq-5p	0	0	0	0	2.25253	3.32514	2.36422	0	0	3.77549	2.78586	0	1.16167	0	20.8821	0	0	0	3.17877	1.73714	1.93274	0	0.584848	0.282997	0	0	0	1.33972	0	0	0	0	0	0.784182	0.984191	-3.10755	0.387261	-3.89173	0.269543	Not Significant	Not Significant	Not Significant
hsa-miR-548aq-3p	0.708514	14.7039	6.05245	26.0641	19.951	8.97789	7.88072	3.05223	0	16.3605	0	0	9.87417	2.16281	0.385279	4.55196	10.2685	4.88479	5.50986	11.0019	0.966369	2.15872	9.00666	7.35792	4.32815	3.17643	9.09251	1.33972	2.35323	6.05811	0	0.523826	8.6092	-0.850668	0.977472	-1.22727	0.628007	-0.376604	0.912204	Not Significant	Not Significant	Not Significant
hsa-miR-548ar-5p	0	0	0	0	0	2.66012	0	3.05223	0	0	0	0.372187	1.16167	0	0	0	0.604029	0	0	1.73714	0	0.719575	0.0584848	1.98098	0	0	0	0	0	0	0	0.523826	0	-0.0785825	0.999771	-2.3621	0.502375	-2.28351	0.518859	Not Significant	Not Significant	Not Significant
hsa-miR-548as-5p	0	0	0	0	0.32179	0	0	0	0	0	4.17879	2.23312	0.87125	0	0	0	0	0	0	0	0	0	0.0584848	1.98098	0	0	0	1.33972	0	0	0	0	0	0.0315249	0.999771	-1.33798	0.764351	-1.36951	0.760817	Not Significant	Not Significant	Not Significant
hsa-miR-664b-5p	36.8427	30.3268	33.6247	0	13.837	28.2637	13.9226	24.7392	32.506	14.9222	68.2536	46.8956	15.1017	23.7909	16.3358	40.4885	12.9866	13.4332	16.3177	13.0286	42.5202	18.7089	18.1888	13.8669	21.6408	12.7057	12.8365	30.8136	15.296	39.7728	28.0244	12.048	10.5224	-0.264105	0.988009	-0.403257	0.844904	-0.139152	0.956549	Not Significant	Not Significant	Not Significant
hsa-miR-664b-3p	2.12554	0	0	0	0	3.32514	0	0.481932	0	0	6.26819	5.21062	2.03292	9.51638	0	0	1.81209	0.610599	0	0.579047	5.07344	2.15872	0	8.48991	0	6.35287	4.81368	0	0	3.95094	0	1.04765	1.91316	1.28737	0.977472	0.916384	0.832133	-0.370985	0.948088	Not Significant	Not Significant	Not Significant
hsa-miR-548at-5p	0	6.6627	0	0	0	1.33006	0	0.160644	0	0.898927	2.78586	1.48875	3.19458	2.16281	0	0	8.75842	1.8318	2.96685	8.68571	5.31503	0.719575	0	2.54697	0	1.05881	0	9.37805	0	0.790189	5.09534	0.523826	0.956578	1.3765	0.961246	0.775364	0.873793	-0.601139	0.894498	Not Significant	Not Significant	Not Significant
hsa-miR-5583-3p	5.31385	0	0	0	0	0	0	2.24901	0	0	5.57172	2.23312	2.32333	1.29769	0	0	1.20806	2.44239	0.847671	1.44762	2.65751	1.43915	7.95393	0.282997	0	0	0	2.67944	0	0	0	4.19061	0	0.631137	0.984191	-0.550047	0.946693	-1.18118	0.780598	Not Significant	Not Significant	Not Significant
hsa-miR-5584-5p	6.02237	0	4.03497	0	0	0	1.05076	0	0	0	4.17879	4.09406	0.580833	0	0	5.74985	0.302014	1.8318	2.11918	0	2.65751	3.59787	0	0.282997	0	2.11762	2.67427	1.33972	0	6.32151	0	4.19061	0	0.21624	0.996496	0.477992	0.948487	0.261752	0.961295	Not Significant	Not Significant	Not Significant
hsa-miR-548au-5p	1.06277	8.50068	8.74243	0	8.36653	4.32269	1.31345	9.95992	0	10.068	6.96465	16.7484	15.3921	6.05588	0.0770558	5.98942	8.4564	2.44239	9.11246	8.97523	12.5628	7.19575	0.0584848	12.7349	0	6.35287	1.60456	8.03832	9.41293	2.10717	2.54767	2.61913	8.6092	0.57429	0.984191	-0.242435	0.958636	-0.816725	0.776089	Not Significant	Not Significant	Not Significant
hsa-miR-548aw	0	0	0	0	0	0	0	0	0	0	0	0	0.580833	0	0	0	3.32216	0	0	0	0	0.719575	0	0.848991	0	0	0	1.33972	0	0	0	0	0.956578	3.6418	0.0840377	2.96001	0.210461	-0.681787	0.878886	Not Significant	Not Significant	Not Significant
hsa-miR-548ax	3.54257	0	0	0	3.2179	0	0	5.62253	0	2.33721	2.78586	2.23312	1.45208	0	0	3.1145	0.302014	2.44239	2.54301	0	0	0	0	1.69798	0	3.17643	0	2.67944	0	3.42415	0	3.14296	1.91316	-0.591908	0.984191	0.0305922	0.998317	0.6225	0.888449	Not Significant	Not Significant	Not Significant
hsa-miR-5689	3.18831	0	0	0	0	0	0	0	0	0	0	0	0	0	0	0	0	3.66359	0	0	0	10.7936	0	0	0	2.11762	0	0	0	0	0	3.66679	2.86973	1.73231	0.961246	1.64136	0.704958	-0.0909531	0.998765	Not Significant	Not Significant	Not Significant
hsa-miR-5698	3.18831	4.36522	55.1446	0	18.9856	5.98526	21.278	2.08837	0	1.61807	7.66112	20.0981	0	3.4605	0	3.1145	3.62417	5.49539	0	0	2.65751	0.719575	0	1.98098	0	1.05881	0	0	1.17662	2.37057	2.54767	1.57148	0	-1.79483	0.741461	-3.43277	0.150409	-1.63795	0.604259	Not Significant	Not Significant	Not Significant
hsa-miR-6089	0.708514	0	0	0	0	0	0	0	0	0	0	0	0	0	0	0	0.302014	0	1.90726	2.89524	0	0.719575	0	1.13199	0	1.05881	0	4.01916	0	0	0	0	0	2.49165	0.639287	2.52235	0.387261	0.0307008	0.998765	Not Significant	Not Significant	Not Significant
hsa-miR-6126	0.708514	0	5.37996	0	1.60895	5.32023	0	0	0	1.07871	2.0894	1.48875	0.87125	6.921	16.2588	8.86435	0.604029	3.05299	0	1.73714	0	2.15872	7.54454	0	0	1.05881	0	0	0	0	2.54767	3.66679	5.73947	1.34377	0.961246	-0.0354642	0.998317	-1.37924	0.740473	Not Significant	Not Significant	Not Significant
hsa-miR-6131	98.1292	1409.96	286.483	240.29	317.285	438.587	194.654	714.544	95.7121	157.132	1089.97	1129.22	796.903	1251.84	562.353	965.974	178.491	634.412	348.181	1134.93	758.6	1418.28	702.812	825.785	192.603	763.403	88.7857	1271.39	345.925	40.2996	1202.5	480.349	1414.78	0.844806	0.739506	0.490116	0.727206	-0.35469	0.816966	Not Significant	Not Significant	Not Significant
hsa-miR-548ay-5p	10.982	57.2073	42.0309	5.71269	14.1588	35.2465	37.8275	35.0204	0	57.7111	20.894	22.3312	60.9875	17.7351	0	9.10393	39.5639	14.0438	57.8535	91.4895	22.4681	21.5872	41.8166	63.9573	10.8204	35.9996	12.8365	29.4739	0	4.21434	2.54767	8.90505	13.3921	0.29967	0.988009	-1.13486	0.516038	-1.43453	0.354475	Not Significant	Not Significant	Not Significant
hsa-miR-548ay-3p	0	0	0	0	0	0.665029	0	3.21288	10.8353	0	0	1.48875	0.580833	0	0	0	2.1141	1.8318	4.02644	0.289524	0	2.15872	0	0.565994	0	0	0	0	0	0	0	0	0	-0.293163	0.991208	-5.12045	0.148835	-4.82729	0.211299	Not Significant	Not Significant	Not Significant
hsa-miR-548az-5p	12.7533	10.7982	8.06994	11.7824	5.14864	7.98035	10.5076	0.963863	7.22355	20.136	21.5904	1.11656	8.7125	1.29769	0	8.62477	8.15439	8.54838	17.8011	8.39618	4.10707	7.91532	0	18.6778	28.133	5.29406	21.3941	1.33972	0	28.1834	0	1.04765	0	-0.566073	0.984191	-0.152583	0.971098	0.41349	0.894498	Not Significant	Not Significant	Not Significant
hsa-miR-6501-5p	0	0	3.69872	0	3.86148	0	0	0	5.41766	2.15742	0	0	0.290417	0	0	2.15619	0.302014	0	0	1.73714	4.59025	0	0	0.282997	0	0	0	0	0	0	5.09534	0.523826	6.69605	-0.838381	0.984191	-0.0133123	0.999222	0.825068	0.866426	Not Significant	Not Significant	Not Significant
hsa-miR-6503-3p	0	0	0	0	0	5.32023	3.94036	0	0	0	1.39293	0.744375	2.61375	1.29769	0	0	2.71813	0	2.96685	4.05333	8.45573	0.719575	7.54454	1.69798	0	0	0	4.01916	0	0	0	0	0	1.33908	0.977472	-1.18473	0.79349	-2.52381	0.489075	Not Significant	Not Significant	Not Significant
hsa-miR-6505-5p	3.89683	0	0	0	0	0	0	0	0	0	0	1.48875	0	0	0	0	0	2.44239	1.27151	0	0	3.59787	0	0	0	0	0	0	0	0	0	0	0	0.794888	0.999771	-3.44825	0.288804	-4.24313	0.240138	Not Significant	Not Significant	Not Significant
hsa-miR-6505-3p	0	0	0	0	0	0	0	2.40966	0	0	0	0	0	0	0	0	0	0	0	1.44762	0	0	0	0	0	0	0	2.67944	0	0	5.09534	3.66679	0	-0.899777	0.984191	2.19148	0.518647	3.09126	0.276029	Not Significant	Not Significant	Not Significant
hsa-miR-6511a-3p	4.25108	0	4.03497	0.357043	0	0	0	0	0	0	11.1434	2.9775	1.16167	9.51638	0	0	2.71813	4.88479	0	2.31619	0	7.19575	0	0.565994	0	2.11762	4.81368	0	37.6517	2.89736	0	1.04765	14.3487	0.408916	0.988442	1.96754	0.524645	1.55862	0.662151	Not Significant	Not Significant	Not Significant
hsa-miR-6513-5p	3.18831	0	0	8.21199	0	4.6552	0	0	0	0	0	0	1.16167	0	0	0	0	0	0	0	0	0	0	1.13199	0	1.05881	0	5.35888	0	4.47773	0	1.57148	0	-2.81581	0.575211	-0.0448393	0.998317	2.77097	0.359968	Not Significant	Not Significant	Not Significant
hsa-miR-6513-3p	3.18831	0	0	0	6.11401	1.66257	10.2449	8.03219	0	2.15742	2.78586	3.34969	2.61375	6.921	0	2.87492	3.32216	0.610599	2.54301	1.15809	0	1.43915	0	3.67896	0	1.05881	9.62736	4.01916	16.4726	12.643	7.64301	0.523826	2.86973	-0.523056	0.984191	0.952736	0.764351	1.47579	0.604259	Not Significant	Not Significant	Not Significant
hsa-miR-6514-5p	4.25108	0	0	11.7824	2.57432	0	0	4.17674	0	2.69678	6.26819	4.09406	2.03292	1.73025	0	0	0	6.10599	4.45027	4.05333	6.2814	2.8783	1.81303	2.26398	21.6408	0	11.7668	1.33972	0	6.32151	0	5.76209	0	-0.0868536	0.999771	0.826477	0.831344	0.91333	0.790986	Not Significant	Not Significant	Not Significant
hsa-miR-6515-5p	0.708514	0	0	0	3.2179	2.99263	6.30458	0	0	1.43828	0	6.32719	0.290417	0	0	0	0.604029	3.05299	2.54301	1.44762	0	3.59787	0	2.54697	0	1.05881	8.55766	0	0	2.37057	0	3.14296	0	0.185023	0.996496	0.381964	0.954078	0.196941	0.983366	Not Significant	Not Significant	Not Significant
hsa-miR-6715a-3p	0	0	0	0	0	1.33006	0	0	0	0	0	0	4.06583	0.865125	0	0	0.604029	0	1.90726	0	0	0	0	0	15.1485	0	0	0	0	0	0	0	0	1.92362	0.958723	3.31765	0.288804	1.39403	0.810322	Not Significant	Not Significant	Not Significant
hsa-miR-6717-5p	0.708514	0	0	0	0	0	0	0	0	0	0	0	0	0	0	0	0	1.8318	0	1.15809	0	3.59787	0	0	0	1.05881	3.20912	0	0	0	2.54767	1.04765	3.82631	2.33365	0.741461	3.71779	0.164328	1.38413	0.743344	Not Significant	Not Significant	Not Significant
hsa-miR-6511b-3p	4.9596	0	4.03497	0	0.32179	1.66257	10.5076	5.1406	10.8353	0	9.75051	8.56031	3.19458	34.1724	0	6.94773	1.51007	13.4332	6.78137	4.34285	6.03981	7.91532	9.64999	5.94294	0	6.35287	8.0228	14.7369	0	18.7011	7.64301	4.19061	8.6092	0.982717	0.971894	0.866675	0.746195	-0.116042	0.994725	Not Significant	Not Significant	Not Significant
hsa-miR-6721-5p	13.816	11.7172	0	0	0.64358	4.98772	0	9.1567	18.0589	1.2585	25.7692	6.32719	1.16167	7.78613	0	6.46858	2.1141	18.9286	7.41712	0.289524	11.838	15.1111	6.5503	3.11297	4.32815	10.5881	1.60456	8.03832	0	4.74113	15.286	6.28592	1.91316	-0.200244	0.991208	-0.410315	0.945493	-0.210071	0.95903	Not Significant	Not Significant	Not Significant
hsa-miR-6724-5p	6.37663	43.1927	0	0	0	0.997543	0	0	0	5.75313	10.447	3.34969	3.19458	1.29769	0	8.86435	6.3423	5.49539	4.45027	2.31619	0	7.91532	0	2.54697	8.65631	8.47049	0	6.6986	0	0	0	8.38122	0	-0.801352	0.984191	-0.78152	0.860528	0.0198324	0.998765	Not Significant	Not Significant	Not Significant
hsa-miR-6728-5p	11.6905	0	0	0	0	0	0	0	34.3119	0	0	0	0	0	0	0	0	25.6451	0	0	0	28.0634	0	0	62.7582	50.8229	24.0684	25.4547	0	2.63396	63.6917	23.0484	65.0473	0.102952	0.999771	3.24942	0.206619	3.14647	0.218401	Not Significant	Not Significant	Not Significant
hsa-miR-6729-5p	0	5.7437	7.73369	0	0.965369	1.33006	0	2.73095	0	0	0	0.372187	0.290417	0	0	0	0	4.88479	0.635753	3.18476	0	0	0	1.98098	6.49223	1.05881	0	0	0	0	0	0	0.956578	-0.961852	0.984191	-0.968953	0.860528	-0.00710123	0.998765	Not Significant	Not Significant	Not Significant
hsa-miR-6729-3p	0.354257	0	0	0	0	0	0	0	0	0	0	0	0	0	0	0	0	2.44239	0	0	0	0	0	0	15.1485	2.11762	0	5.35888	0	0	2.54767	0.523826	0.956578	1.52573	0.984191	5.40847	0.0391674	3.88273	0.168195	Not Significant	Significant	Not Significant
hsa-miR-6730-5p	1.77128	0	0	0	1.93074	0	0	2.89159	0	0	1.39293	2.23312	0.87125	4.32563	0	1.67704	0.604029	0	4.87411	0	2.65751	1.43915	0	1.98098	17.3126	1.05881	0	0	0	0	2.54767	0	0	1.06352	0.984191	1.50312	0.704958	0.439594	0.948088	Not Significant	Not Significant	Not Significant
hsa-miR-6731-5p	0	0	0	0	0	1.99509	0	2.89159	0	0	0	1.86094	0	0	0	0	0.302014	0.610599	0	0	0	1.43915	0.11697	0.565994	6.49223	2.11762	0	0	0	0	0	4.71444	0	-0.33926	0.989447	1.57406	0.6962	1.91332	0.604259	Not Significant	Not Significant	Not Significant
hsa-miR-6732-3p	1.06277	0	0	0	0	0	0	0	0	0	0	0	0	0	0	0	0	0	0	0	0	0.719575	0	0	0	1.05881	0	0	0	0	12.7383	0	0.956578	-0.863962	0.977472	3.52642	0.178579	4.39038	0.136946	Not Significant	Not Significant	Not Significant
hsa-miR-6734-5p	19.4841	41.3547	167.787	7.4979	55.6696	27.2662	48.0724	21.3656	25.2824	94.0277	50.842	17.4928	33.6883	13.4094	60.4888	51.2695	41.074	34.8041	23.3109	40.5333	38.6548	3.59787	26.6691	29.4317	0	6.35287	27.2775	6.6986	21.1791	7.90189	12.7383	8.90505	7.65262	-0.671003	0.961246	-2.19442	0.0391674	-1.52342	0.218401	Not Significant	Significant	Not Significant
hsa-miR-6734-3p	2.12554	0	0	0	0	0	0	0	9.02944	2.33721	2.0894	0	0	0	0	0	0	0	0	0	0	1.43915	0	0	0	1.05881	0	0	0	0	0	0	0	-3.51582	0.236851	-3.18928	0.355917	0.326536	0.948088	Not Significant	Not Significant	Not Significant
hsa-miR-6735-5p	9.56494	0	0	0	0	1.99509	0.262691	5.78318	0	2.69678	5.57172	4.46625	0.580833	3.89306	0	3.35408	0.604029	1.8318	2.54301	5.79047	4.10707	4.31745	0	0.848991	0	12.7057	5.88339	1.33972	0	0	17.8337	2.61913	6.69605	0.057524	0.999771	1.10316	0.740916	1.04564	0.766566	Not Significant	Not Significant	Not Significant
hsa-miR-6736-5p	1.06277	0	0	0	0	0	0	0	0	0	2.0894	1.86094	0	0.865125	0	2.15619	0	3.05299	1.05959	0	0	0	0	0.282997	0	1.05881	0	4.01916	0	1.84377	7.64301	3.66679	1.91316	1.27375	0.977472	2.8703	0.353818	1.59655	0.711922	Not Significant	Not Significant	Not Significant
hsa-miR-6740-5p	0	0	0	0	0	0.997543	0	0	0	4.67442	4.17879	0	1.16167	0.432563	0	0	0	1.2212	1.48342	0	0	0.719575	0	1.69798	0	0	0	0	0	0	0	1.04765	0	-0.776402	0.984191	-2.37441	0.524645	-1.59801	0.760817	Not Significant	Not Significant	Not Significant
hsa-miR-6741-5p	13.1075	14.9336	19.8386	11.4254	5.79222	4.98772	4.99112	5.94382	0	18.6977	16.7152	4.09406	3.77542	8.65125	0	15.0934	2.1141	6.71658	1.05959	7.81714	8.45573	1.43915	21.7563	3.39596	0	7.41168	2.67427	2.67944	0	2.37057	2.54767	5.23826	5.73947	-0.70437	0.977472	-1.69897	0.388501	-0.994599	0.740415	Not Significant	Not Significant	Not Significant
hsa-miR-6741-3p	10.2735	0	0	0	2.57432	0	0	7.38962	0	1.2585	27.1621	10.0491	2.03292	22.4933	0	3.83323	1.51007	4.27419	2.54301	0.579047	6.52299	24.4655	0	2.82997	4.32815	22.235	8.0228	8.03832	0	0	7.64301	24.6198	9.56578	0.486193	0.988009	1.09419	0.729368	0.607999	0.866451	Not Significant	Not Significant	Not Significant
hsa-miR-6746-3p	1.06277	0	0	0	0	0	0	0	0	0	0	0.744375	0	0	0	3.59365	0	0	2.33109	0	0	0	0	0	0	1.05881	0	0	0	0	0	0.523826	3.82631	2.04618	0.870496	2.27782	0.464452	0.231646	0.976622	Not Significant	Not Significant	Not Significant
hsa-miR-6747-3p	0	0	0	9.64016	0	0	0	0	9.02944	0	0	0	0.87125	1.73025	0	0	2.41612	3.05299	0	2.89524	1.44955	0	0	0	0	0	0	1.33972	0	0	0	3.14296	0	-0.75343	0.984191	-1.53691	0.734457	-0.783485	0.876659	Not Significant	Not Significant	Not Significant
hsa-miR-6748-5p	0	0	0	0	0	0	0	0	0	0	0	1.11656	0.290417	0	0	0	0	0	1.90726	0	1.20796	0	0	0	0	1.05881	0	0	0	0	0	0	1.91316	3.41897	0.0852425	3.35751	0.103402	-0.0614604	0.998765	Not Significant	Not Significant	Not Significant
hsa-miR-6749-3p	0	0	0	0	0	0	0	0	0	0	1.39293	0.744375	0.290417	1.29769	0	0	0	0	0	0	0	0	0	1.13199	6.49223	0	0	4.01916	0	0	0	0	11.4789	1.08212	0.984191	4.12476	0.155407	3.04264	0.29912	Not Significant	Not Significant	Not Significant
hsa-miR-6750-5p	0.708514	0	1.34499	0	9.65369	6.31777	6.56727	4.65867	7.22355	7.3712	3.48233	2.60531	1.45208	4.75819	0	0	3.32216	3.66359	1.05959	4.63238	2.65751	2.8783	0	2.26398	2.16408	0	0	2.67944	0	4.74113	0	2.09531	1.91316	-0.929211	0.977472	-1.43083	0.643767	-0.501618	0.905727	Not Significant	Not Significant	Not Significant
hsa-miR-6754-5p	1.06277	0	0	0	0	0	0	0	0	0	0	3.72187	0	0	0	3.1145	0	0	0	0	0	0.719575	8.36333	0.848991	8.65631	2.11762	0	0	0	0.790189	0	0	0	3.31762	0.449747	3.20691	0.29177	-0.110711	0.996062	Not Significant	Not Significant	Not Significant
hsa-miR-6754-3p	0	0	0	0	0	0	3.67767	0	0	0	1.39293	1.11656	0	2.59538	0.0770558	0	0.302014	0	0	0	0	0	0	0.848991	0	0	0	0	0	0	0	0	0	-0.293935	0.991208	-3.78889	0.212949	-3.49496	0.296691	Not Significant	Not Significant	Not Significant
hsa-miR-6758-5p	0	0	0	0	0.965369	0	1.83884	6.5864	5.41766	2.33721	1.39293	2.60531	1.45208	3.4605	0	0	0.604029	0	0.847671	0	4.59025	0	0	0	0	0	3.20912	0	0	0	0	1.04765	0	-0.649113	0.984191	-1.57324	0.704958	-0.924127	0.843469	Not Significant	Not Significant	Not Significant
hsa-miR-6764-5p	9.56494	0	0	9.64016	0	1.99509	2.10153	2.73095	10.8353	5.21377	1.39293	2.60531	0.290417	0	0	0	0.906043	0	6.99328	2.31619	5.07344	0	0	1.98098	25.9689	5.29406	0	0	0	3.42415	0	5.23826	4.78289	-1.29462	0.961246	0.318428	0.958636	1.61304	0.611295	Not Significant	Not Significant	Not Significant
hsa-miR-6765-3p	0	0	0	0.714086	0	0	0	0	0	0	0	0	0	0	0.154112	0	0	0	0	0	0	2.15872	0	0	0	0	0	5.35888	0	0	0	3.14296	1.91316	0.864398	0.988442	3.56293	0.163156	2.69853	0.327753	Not Significant	Not Significant	Not Significant
hsa-miR-6767-5p	4.60534	0	4.70746	0	2.25253	4.6552	0	0	0	0	4.17879	2.9775	0	0	0	0	0	8.54838	5.08602	0.868571	7.48936	4.31745	0	0.282997	2.16408	8.47049	22.4639	0	0	13.4332	0	3.66679	0	0.265957	0.991208	1.60175	0.631185	1.33579	0.740473	Not Significant	Not Significant	Not Significant
hsa-miR-6769a-3p	0	0	0	0	0	0	0	0	10.8353	0	0	0	0	2.16281	0	0	0	1.8318	0	0	0	7.91532	0	0	0	1.05881	0	0	0	0	5.09534	1.04765	4.78289	0.0949669	0.999771	0.629305	0.947999	0.534338	0.938625	Not Significant	Not Significant	Not Significant
hsa-miR-6772-3p	8.14791	0	0	8.92607	0	1.66257	3.15229	1.44579	0	8.80948	6.26819	11.5378	4.06583	7.78613	0	0	0.302014	3.05299	0.847671	0	3.62388	0.719575	0	2.26398	0	3.17643	0	2.67944	23.5323	4.47773	0	4.71444	4.78289	-0.424886	0.988442	0.463276	0.946693	0.888162	0.801515	Not Significant	Not Significant	Not Significant
hsa-miR-6777-5p	0	0	0	0	0	0	0	0	0	0	0	1.48875	0	0	0	1.91662	0.604029	0	0	0.579047	0	1.43915	0	0	0	2.11762	2.67427	0	0	0	0	1.04765	7.65262	3.75849	0.0878044	5.43021	0.0327343	1.67172	0.674671	Not Significant	Significant	Not Significant
hsa-miR-6780a-5p	3.18831	9.18993	24.8823	0	9.97548	5.32023	14.7107	0	0	12.585	14.6258	2.23312	2.03292	4.75819	0	1.67704	3.32216	7.93778	5.9337	5.21142	5.79821	3.59787	7.07666	6.79193	25.9689	5.29406	17.6502	0	67.0671	0.790189	0	2.61913	3.82631	-0.990661	0.961246	0.657571	0.831344	1.64823	0.426684	Not Significant	Not Significant	Not Significant
hsa-miR-6782-3p	2.4798	0	5.37996	0	0	0	0	0	0	0	3.48233	0	1.16167	0	0	0	2.41612	4.88479	0	0	0	0	0	1.13199	0	0	0	0	0	0	0	0	0	-0.491387	0.988442	-4.87525	0.163156	-4.38386	0.248784	Not Significant	Not Significant	Not Significant
hsa-miR-6783-5p	0	0	0	8.56903	0	1.33006	0	0	0	1.97764	0	0	0	0	14.7947	3.59365	1.81209	1.2212	1.27151	1.15809	1.93274	2.8783	0	0	0	1.05881	0	0	0	0	0	0	0	0.993964	0.984191	-2.94273	0.402834	-3.93669	0.269543	Not Significant	Not Significant	Not Significant
hsa-miR-6783-3p	0	0	7.39744	0	0.64358	2.3276	0	0	0	0	4.17879	0	2.03292	2.59538	0	0	0	0	0	2.89524	0	1.43915	0	3.11297	0	2.11762	0	0	0	0	0	0.523826	0	-0.504407	0.988442	-2.00301	0.628007	-1.4986	0.760817	Not Significant	Not Significant	Not Significant
hsa-miR-6785-5p	6.73088	5.97345	4.37122	0	0	0	0	0	0	0	0.696465	0	0	0	0	0	0	3.66359	1.69534	1.73714	2.89911	1.43915	0	0	4.32815	1.05881	6.41824	0	0	3.95094	10.1907	7.33357	6.69605	-0.904544	0.984191	1.41173	0.704958	2.31627	0.42777	Not Significant	Not Significant	Not Significant
hsa-miR-6786-3p	0	0	0	0	0	0	0	0	0	0	2.0894	1.11656	0	0.865125	0	0	0	2.44239	0	4.9219	1.69115	5.03702	0	1.41499	0	4.23524	0	0	0	0	0	0.523826	1.91316	2.76997	0.667936	1.98427	0.608906	-0.785703	0.873723	Not Significant	Not Significant	Not Significant
hsa-miR-6789-5p	7.79365	8.50068	8.74243	0	0	4.6552	0	0	12.6412	16.1807	2.78586	3.72187	3.19458	5.62331	0	28.0305	1.51007	8.54838	15.47	0.868571	3.38229	8.6349	0	1.98098	0	1.05881	0	9.37805	0	0	0	6.28592	17.2184	0.169516	0.996496	-0.526217	0.930525	-0.695734	0.84929	Not Significant	Not Significant	Not Significant
hsa-miR-6791-3p	2.12554	0	0	0	4.18327	0	0	0	0	2.15742	0	0.744375	1.45208	3.02794	0	2.15619	0	0	0	1.44762	1.93274	0	0	0.282997	0	2.11762	0	2.67944	0	0	0	5.23826	0	0.105508	0.999771	0.52578	0.948487	0.420272	0.948088	Not Significant	Not Significant	Not Significant
hsa-miR-6793-5p	2.12554	0	7.39744	0	0	0	0.525382	2.5703	0	1.79785	2.78586	2.60531	1.7425	2.59538	0	0	4.83223	0.610599	0	2.89524	4.59025	7.19575	0	0.565994	0	2.11762	0	0	0	0	2.54767	3.14296	11.4789	0.403513	0.988442	0.436365	0.954078	0.0328518	0.998765	Not Significant	Not Significant	Not Significant
hsa-miR-6793-3p	0	0	0	0	2.57432	0	0	0	0	3.05635	2.0894	1.86094	0	4.75819	0	0	0	1.8318	0	0	0	0	7.07666	0.282997	15.1485	1.05881	0	0	0	0	0	0	0	0.752466	0.984191	1.19685	0.80753	0.444385	0.948088	Not Significant	Not Significant	Not Significant
hsa-miR-6796-5p	0	0	0	0	0	0	0	0	0	0	0	0	0	0	0	0	2.1141	1.2212	0	0	0	0.719575	0	0	12.9845	1.05881	4.27883	4.01916	0	0	10.1907	1.57148	0	3.19042	0.214404	6.68362	0.0190649	3.4932	0.248784	Not Significant	Significant	Not Significant
hsa-miR-6798-3p	1.06277	0	0	0	0	0	0	3.69481	0	0	0	0.372187	0.290417	1.73025	0	0	0	1.2212	0.635753	0	2.65751	0	0	0	0	0	0	0	0	0	0	1.04765	0	0.198115	0.996496	-1.44659	0.72432	-1.64471	0.740473	Not Significant	Not Significant	Not Significant
hsa-miR-6800-3p	0	0	5.04371	0	0	1.66257	0	0	0	0	0	1.11656	0	1.29769	0	0	0	0	0	0	0	2.8783	0	0	0	0	0	0	0	0	0	0	0	-0.650358	0.984191	-4.17383	0.205203	-3.52347	0.4144	Not Significant	Not Significant	Not Significant
hsa-miR-6802-5p	1.06277	0	0	0	0	0	0	1.12451	0	1.61807	0	1.86094	0	0	0	0	0	0	0	0	0	0	0	0	0	0	2.67427	0	0	0	0	2.61913	0.956578	-1.20456	0.977472	0.961304	0.830091	2.16586	0.465492	Not Significant	Not Significant	Not Significant
hsa-miR-6803-3p	11.6905	0	0	11.4254	6.4358	1.33006	2.8896	3.69481	5.41766	4.67442	34.8233	14.8875	2.03292	67.0472	15.8735	1.43746	0	21.3709	1.48342	5.50095	3.86548	46.7724	8.77272	4.52795	0	25.4115	12.3016	13.3972	0	12.9064	15.286	14.1433	22.9579	0.992939	0.961246	0.804903	0.742765	-0.188036	0.95903	Not Significant	Not Significant	Not Significant
hsa-miR-6805-5p	0.708514	5.05446	8.40619	4.9986	12.5498	1.33006	9.98225	0	0	0	8.35758	1.86094	2.03292	1.29769	0	4.07281	3.32216	0	0.635753	5.21142	1.69115	4.31745	0	7.92392	6.49223	5.29406	12.8365	4.01916	0	1.84377	5.09534	1.04765	12.4355	-0.911351	0.977472	0.213032	0.971098	1.12438	0.740473	Not Significant	Not Significant	Not Significant
hsa-miR-6806-3p	1.06277	0	7.0612	13.2106	0	1.99509	0	0	0	0	0	0	0.580833	0	0	0	0.906043	0	0	3.47428	0	0	0	1.98098	0	1.05881	0	0	0	0	0	0	1.91316	-1.92158	0.958723	-2.54544	0.519948	-0.62386	0.912962	Not Significant	Not Significant	Not Significant
hsa-miR-6807-5p	5.31385	0	0	0	2.57432	0	2.62691	0	0	2.15742	2.0894	0.744375	0	0	0	0	1.51007	4.27419	2.11918	0	0	0	0	0.282997	10.8204	0	0	0	0	3.95094	0	0.523826	0	-0.973578	0.984191	0.273153	0.971098	1.24673	0.776089	Not Significant	Not Significant	Not Significant
hsa-miR-6809-5p	1.06277	0	5.37996	0	0	0	0	0	0	0	0	0.372187	0	0	0	0	1.20806	0	1.05959	0	0	2.8783	0	0	0	2.11762	0	1.33972	0	0	2.54767	1.57148	0	-0.514699	0.988442	0.424007	0.954078	0.938706	0.835821	Not Significant	Not Significant	Not Significant
hsa-miR-6810-5p	0	0	0	0	0	0	0	0	0	0	2.78586	0	0	0	0	0	0	0	1.48342	0	0	0.719575	0	0	0	0	0	0	0	2.63396	0	2.09531	0	-0.392184	0.988442	1.24574	0.740673	1.63792	0.638209	Not Significant	Not Significant	Not Significant
hsa-miR-6813-5p	4.60534	0	0	0	3.86148	1.66257	0	0	0	0	6.26819	3.34969	0	4.32563	0	0	0.604029	6.71658	2.33109	0	5.31503	7.19575	0	2.26398	2.16408	3.17643	12.3016	10.7178	0	11.8528	7.64301	3.66679	0	0.701234	0.984191	1.93483	0.524645	1.23359	0.743344	Not Significant	Not Significant	Not Significant
hsa-miR-6815-5p	0	0	2.68998	0	0	0.997543	0	0	0	0	0	1.11656	1.45208	1.29769	0	0	0	0	2.33109	0.289524	1.44955	0	0	0	0	1.05881	0	6.6986	0	0	0	0	0	0.775053	0.984191	1.21391	0.770099	0.438862	0.948088	Not Significant	Not Significant	Not Significant
hsa-miR-6820-3p	0	0	10.0874	0	3.86148	0	0.788072	0	0	0	6.26819	6.69937	2.03292	9.08382	0	4.79154	0	6.10599	0	0	0	9.35447	0	0.848991	0	0	0	1.33972	0	0	7.64301	4.19061	6.69605	0.619451	0.984191	0.161723	0.97935	-0.457728	0.946861	Not Significant	Not Significant	Not Significant
hsa-miR-6821-5p	0	8.50068	0	0	0.32179	6.31777	0	0	0	0	0	0.372187	0	0	0	1.19788	0.604029	0.610599	1.48342	0	0	0	0	0.848991	0	1.05881	0	2.67944	0	0	0	0.523826	0	-1.73253	0.961246	-1.51192	0.727206	0.220603	0.983366	Not Significant	Not Significant	Not Significant
hsa-miR-6823-3p	0	0	0	0	0.32179	0	0	0	7.22355	0	0	0	0	0	0	0	0	2.44239	0	0	0	2.15872	0	0	12.9845	0	0.534854	2.67944	0	0	7.64301	0	0	-0.704671	0.988009	2.15722	0.624901	2.86189	0.407973	Not Significant	Not Significant	Not Significant
hsa-miR-6832-5p	2.12554	0.459496	0	0	0	0	0	0	0	0	2.0894	2.60531	0	1.73025	0	0	4.53022	0	1.69534	0	0	1.43915	0	0	0	0	0	0	0	0	2.54767	0.523826	0	1.06823	0.984191	-0.584424	0.946693	-1.65265	0.740473	Not Significant	Not Significant	Not Significant
hsa-miR-6833-5p	1.77128	0	4.70746	0	0	0	0	2.08837	0	0	0	0.372187	0.290417	0	0	0	0	0	3.17877	4.05333	0	0	0	0.282997	0	0	0	0	0	2.10717	0	0	0	-0.307906	0.991208	-1.31692	0.751404	-1.00901	0.824301	Not Significant	Not Significant	Not Significant
hsa-miR-6833-3p	3.89683	0	0	0	0	0	0	0	14.4471	0	2.0894	0.372187	0	0	0	0	0	1.8318	0	0.868571	0	0	0	0	0	3.17643	0	2.67944	0	0	0	0	15.3052	-2.79688	0.672764	0.453572	0.954078	3.25045	0.29912	Not Significant	Not Significant	Not Significant
hsa-miR-6834-5p	0	0	0	0	0	2.3276	0	0	0	2.33721	2.0894	0	0	0	0	0	0	0	1.90726	0	0	0	0	0	0	0	5.34854	0	0	1.58038	0	0	0	-1.78302	0.958723	0.409585	0.954078	2.1926	0.489095	Not Significant	Not Significant	Not Significant
hsa-miR-6780b-3p	0	0	0	0	0	0	0	0	12.6412	0	10.447	0	0	3.4605	0	0	0	7.32718	0	0	0	0	0	1.13199	0	0	0	0	0	0	0	0.523826	0	-1.12747	0.984191	-4.16149	0.268478	-3.03401	0.468346	Not Significant	Not Significant	Not Significant
hsa-miR-6836-3p	0	0	0	0	0	2.99263	0	0	0	0.898927	2.0894	0	0.580833	0	13.0224	0	1.20806	0	3.81452	0	0	2.15872	0	0.282997	0	0	0	1.33972	0	0	7.64301	0	0	1.53179	0.971894	0.616663	0.948169	-0.915123	0.860606	Not Significant	Not Significant	Not Significant
hsa-miR-6837-3p	0	0	0	0	0	0	7.09265	0	0	0	0	0	0.290417	0	0	0	0.604029	1.2212	2.33109	0	0.966369	0	0	0	0	0	8.55766	2.67944	0	6.32151	0	2.09531	0	-0.634221	0.984191	1.71189	0.656257	2.34611	0.481047	Not Significant	Not Significant	Not Significant
hsa-miR-6842-5p	9.91919	0	2.68998	0	0	2.66012	1.57614	1.60644	0	5.57335	5.57172	5.58281	2.03292	0.432563	0	1.19788	2.41612	7.32718	0.211918	3.47428	1.93274	4.31745	0	1.13199	0	4.23524	2.67427	1.33972	18.8259	3.95094	2.54767	0.523826	0	-0.246015	0.991208	0.482811	0.945493	0.728826	0.843012	Not Significant	Not Significant	Not Significant
hsa-miR-6842-3p	1.41703	15.1634	0	8.92607	2.25253	3.65766	0	8.99606	1.80589	6.1127	10.447	8.18812	12.1975	8.65125	0	4.31239	5.13424	5.49539	7.62904	9.26476	25.3672	7.19575	6.84272	9.3389	0	11.6469	0	17.4164	0	0	22.929	20.9531	7.65262	0.645666	0.984191	0.716866	0.819229	0.0711997	0.996062	Not Significant	Not Significant	Not Significant
hsa-miR-6847-5p	2.12554	0	0	0	0	0	0	0	0	3.77549	2.78586	1.11656	0	0	0	0	0	1.2212	1.90726	0	0	0	0	1.98098	0	0	0	0	0	0	0	2.09531	0	-0.698506	0.984191	-1.43042	0.73697	-0.731916	0.878886	Not Significant	Not Significant	Not Significant
hsa-miR-6848-5p	0	0	2.68998	5.35564	0	0	0	0	0	1.07871	2.78586	0.372187	0.290417	0	0	0	0.906043	0	0.635753	2.02667	0	0	0	1.69798	0	0	0	0	0	0	0	0	0	-1.18075	0.977472	-4.94879	0.135266	-3.76804	0.269543	Not Significant	Not Significant	Not Significant
hsa-miR-6850-5p	1.41703	0	0	0	0.64358	0	7.09265	0	0	3.23614	9.05405	0	1.16167	2.59538	0	3.35408	0.604029	8.54838	1.48342	2.31619	1.69115	3.59787	0	1.41499	0	0	9.62736	4.01916	49.4179	0	0	0.523826	5.73947	0.0513269	0.999771	1.96731	0.508482	1.91598	0.490307	Not Significant	Not Significant	Not Significant
hsa-miR-6852-5p	126.824	31.016	8.74243	42.1311	16.4113	37.2416	22.066	35.5023	19.8648	38.6538	34.1268	62.1553	11.9071	16.4374	44.7694	32.1033	7.55036	23.2027	45.9861	5.50095	24.884	20.1481	7.77848	11.0369	19.4767	25.4115	30.4867	30.8136	30.592	72.1706	33.1197	91.1458	13.3921	-0.637998	0.961246	0.0438226	0.995924	0.681821	0.662506	Not Significant	Not Significant	Not Significant
hsa-miR-6855-5p	0	0	0	0	0	0	2.8896	0	0	0	0	1.48875	0	1.29769	0	0	1.81209	0	0	0	1.20796	0.719575	0	0.282997	0	0	0	1.33972	0	0	2.54767	0	0	0.826862	0.984191	0.312914	0.971098	-0.513948	0.92809	Not Significant	Not Significant	Not Significant
hsa-miR-6855-3p	1.41703	0	0	0	0	0	0	0	0	0	0	2.23312	0	0	0	0	0	0	0	1.44762	0	2.8783	0	0	0	1.05881	4.27883	0	0	0	12.7383	0.523826	0	1.63429	0.961246	3.58833	0.228582	1.95403	0.607125	Not Significant	Not Significant	Not Significant
hsa-miR-6859-5p	11.6905	0	5.04371	17.4951	2.25253	1.33006	0	3.53416	28.8942	5.75313	2.78586	5.58281	2.03292	0.432563	0	0	0.906043	3.05299	1.27151	2.02667	0	3.59787	0	0.565994	0	5.29406	0	4.01916	0	7.37509	0	1.57148	0.956578	-2.2392	0.575211	-1.63986	0.608906	0.599339	0.87655	Not Significant	Not Significant	Not Significant
hsa-miR-6862-5p	5.66811	0	0	8.21199	0	0	0	0	0	0	10.447	2.23312	1.45208	0	15.4112	0	1.20806	0	0	0	0	1.43915	6.43333	0	0	4.23524	0	0	0	0	5.09534	5.76209	2.86973	0.00400187	0.999771	-0.152465	0.983984	-0.156467	0.996062	Not Significant	Not Significant	Not Significant
hsa-miR-6865-5p	0	0	0	0	0	0	0	0	0	0	0	0	0	0.865125	0	0	0	0	0	0	0	1.43915	0	0	0	0	0	1.33972	0	0	0	2.09531	3.82631	2.38548	0.690929	4.57308	0.0391674	2.1876	0.458906	Not Significant	Significant	Not Significant
hsa-miR-6866-5p	0.708514	0	0	0	0	0	0	0	0	0	0	0	1.16167	0.865125	0	0	0	3.66359	1.90726	2.89524	0	2.8783	0	1.69798	6.49223	1.05881	0	0	0	0	0	3.14296	2.86973	3.53867	0.277961	3.89671	0.153767	0.358042	0.948088	Not Significant	Not Significant	Not Significant
hsa-miR-6868-3p	0	0	0	0	0	0	0	0	16.253	0	0	0	0	0	0	0	2.41612	4.27419	0.635753	0	1.69115	0.719575	0	3.11297	0	0	0	0	0	0	0	1.04765	0	-0.4073	0.989447	-2.88597	0.909762	-2.47867	0.542099	Not Significant	Not Significant	Not Significant
hsa-miR-6869-5p	0.354257	0	0	0	1.28716	2.3276	0	0	14.4471	0	0	0	0	0	0.0770558	0	0	10.9908	0	0	0	4.31745	0	0.848991	0	1.05881	0	1.33972	0	3.68755	7.64301	1.04765	0	-0.326677	0.991208	0.0619777	0.998317	0.388655	0.948088	Not Significant	Not Significant	Not Significant
hsa-miR-6871-5p	0	0	0	0	0	0	0	0	9.02944	0	0	0	0	0	0	0	0	3.66359	0	0	1.20796	4.31745	0	0	0	1.05881	8.55766	0	0	2.10717	0	0	3.82631	0.0358203	0.999771	1.40849	0.751404	1.37267	0.760817	Not Significant	Not Significant	Not Significant
hsa-miR-6873-3p	4.25108	2.29748	14.4586	9.64016	10.6191	7.31532	11.033	0.321288	41.5354	14.0233	6.26819	3.72187	1.45208	1.29769	0	7.18731	4.53022	18.318	4.23835	2.60571	5.55662	16.5502	9.64999	1.13199	8.65631	5.29406	85.0417	1.33972	0	8.95547	15.286	6.28592	14.3487	-0.900961	0.961246	0.580254	0.841009	1.48122	0.426684	Not Significant	Not Significant	Not Significant
hsa-miR-6875-5p	1.77128	0	0	0	0	0	2.10153	0	0	1.79785	0	0.372187	0	0	0	0	0	0	0	0.868571	0	0	0	0	0	0	5.34854	0	0	0	0	0	0	-2.12075	0.741461	0.267359	0.971098	2.38811	0.407973	Not Significant	Not Significant	Not Significant
hsa-miR-6877-5p	3.54257	0	0	6.06973	0	0	0	4.17674	0	4.67442	0.696465	6.32719	0.580833	2.59538	11.096	0	0.604029	6.10599	0.423835	3.18476	4.34866	1.43915	6.84272	3.96196	0	1.05881	2.13941	1.33972	23.5323	0	5.09534	1.57148	13.3921	1.02493	0.977472	1.5605	0.609953	0.535573	0.886951	Not Significant	Not Significant	Not Significant
hsa-miR-6878-3p	0	0	0	0	0	0	0	0	0	0	0	0	0	0	0	0	0	0	0	0	0	2.8783	0	0	25.9689	3.17643	0	2.67944	0	0	0	1.57148	7.65262	2.57093	0.690929	6.95861	0.0190649	4.38768	0.165697	Not Significant	Significant	Not Significant
hsa-miR-6880-5p	2.83406	0	0	15.7099	0	1.99509	2.10153	1.92773	0	2.15742	3.48233	13.7709	1.16167	3.4605	0	0	1.51007	9.15898	2.33109	1.15809	0	10.074	0	0.282997	10.8204	9.5293	3.20912	9.37805	0	2.89736	5.09534	12.048	4.78289	0.225658	0.991208	1.19597	0.704958	0.970316	0.776089	Not Significant	Not Significant	Not Significant
hsa-miR-6881-5p	0	0	3.02623	0	2.25253	0	0	0	0	0	0.696465	0	0.290417	0	0	0	1.20806	0	0	2.60571	0	0	0	3.11297	0	1.05881	0	0	5.88308	0	2.54767	0	0	0.0207419	0.999771	0.843564	0.891419	0.822822	0.866426	Not Significant	Not Significant	Not Significant
hsa-miR-6881-3p	0	0	0	0	0	1.33006	2.36422	2.73095	0	0	3.48233	0	0	13.4094	0	0	0	0.610599	0	2.02667	0	0	0	0	0	1.05881	0	0	0	0	0	0.523826	0	0.415299	0.989447	-2.07828	0.628007	-2.49358	0.535516	Not Significant	Not Significant	Not Significant
hsa-miR-6882-3p	0	0	7.0612	0	0	0	0	0	0	0	0	1.86094	0	3.89306	0	0	0	0	0	0.868571	0	0	0	1.13199	0	1.05881	4.27883	0	0	0	5.09534	3.66679	3.82631	-0.142838	0.999771	1.55327	0.707044	1.69611	0.711922	Not Significant	Not Significant	Not Significant
hsa-miR-6883-3p	0	0	0	0	0	0	0	0	0	0	0	0.372187	0.87125	1.29769	0	0	0.302014	3.05299	0	0.579047	0	3.59787	0	0	0	1.05881	0	0	0	3.95094	0	0.523826	0	4.43271	0.0645086	4.30072	0.0483611	-0.13199	0.996062	Not Significant	Significant	Not Significant
hsa-miR-6884-5p	1.41703	8.96018	0	0	2.89611	2.3276	0	0	0	5.03399	0	0	0.87125	2.16281	0	0	0.604029	0	5.29794	5.21142	0	0	0	1.13199	0	1.05881	0	1.33972	0	0	5.09534	0.523826	2.86973	-0.676275	0.984191	-0.739871	0.909762	-0.0635964	0.998765	Not Significant	Not Significant	Not Significant
hsa-miR-6884-3p	0	0	0	0	0.965369	0	0	0	0	1.79785	3.48233	0	0	0	0	0	0	0	0	0	0	0.719575	0	0.848991	0	2.11762	2.13941	2.67944	0	2.63396	0	0.523826	0	-2.03964	0.830999	0.997525	0.824144	3.03717	0.269543	Not Significant	Not Significant	Not Significant
hsa-miR-6887-3p	1.06277	0	0	0	0	0	0	0	9.02944	0	0	0	0	0	0	0	0	1.8318	0	0	0	2.8783	0	0	0	3.17643	0	2.67944	0	0	0	0	0	-1.18699	0.984191	-0.282174	0.971098	0.904818	0.84929	Not Significant	Not Significant	Not Significant
hsa-miR-6889-5p	2.12554	0	0	0	0	0	0	1.28515	0	0	0	1.48875	0	0	0	0	0	3.05299	0	0	0	2.15872	0	0	0	0	0	0	0	0	0	0	0	0.544592	0.988442	-3.3044	0.287365	-3.84899	0.348657	Not Significant	Not Significant	Not Significant
hsa-miR-6892-5p	4.60534	0	0	0	3.2179	2.3276	1.57614	0	5.41766	0	6.26819	4.83844	0	0	0	0	0	1.8318	2.11918	0	2.89911	0.719575	0	0	0	2.11762	7.48795	0	0	6.32151	0	2.09531	0	-1.10418	0.984191	0.0275944	0.998317	1.13177	0.777779	Not Significant	Not Significant	Not Significant
hsa-miR-7106-3p	4.25108	0	0	0	0	0	0	0	9.02944	0	0	0	0	0	0	0	0	6.71658	0	0	0	10.074	0	0	15.1485	3.17643	0	1.33972	0	0	7.64301	5.76209	4.78289	0.210353	0.996496	1.92776	0.631409	1.71741	0.711922	Not Significant	Not Significant	Not Significant
hsa-miR-7110-3p	2.4798	0	0	0	0	0	0	0	0	0	0	1.11656	0	3.4605	0	0	0	3.05299	0	0	0	8.6349	0	0	0	3.17643	0	0	0	0	0	0	4.78289	2.23165	0.917125	1.81033	0.645407	-0.421319	0.948088	Not Significant	Not Significant	Not Significant
hsa-miR-7111-5p	0	0	0	0	0	0	0	0	9.02944	0	0	0	0	0	0	0	0	0	0	0	0	0	0	0	0	2.11762	2.13941	2.67944	0	4.47773	0	0	0	-4.29272	0.0852425	0.923563	0.867889	5.21628	0.0481538	Not Significant	Not Significant	Significant
hsa-miR-7704	0.354257	7.81144	4.70746	0	0	1.66257	0	0	0	1.97764	0.696465	0.372187	0.580833	0.865125	12.0978	0	1.81209	4.27419	2.11918	0.868571	1.44955	2.8783	8.71424	1.13199	0	1.05881	3.20912	1.33972	0	0	0	0	1.91316	0.835991	0.984191	-0.838089	0.844904	-1.67408	0.63772	Not Significant	Not Significant	Not Significant
hsa-miR-7705	0	0	8.06994	0	0	0	0	0	0	0	0	0	1.7425	0	0	0	0	0	0	0.289524	1.69115	0	0	0.848991	0	0	0	0	22.3557	0	0	0	1.91316	-0.994635	0.984191	1.80482	0.657912	2.79946	0.407973	Not Significant	Not Significant	Not Significant
hsa-miR-7706	5.66811	12.4064	66.9132	46.4156	15.1241	22.9435	30.7348	8.99606	0	17.0796	32.0374	7.44375	11.3263	32.4422	78.6739	2.39577	12.3826	23.8133	28.6089	27.2152	5.79821	21.5872	41.9336	17.8288	28.133	11.6469	13.9062	1.33972	15.296	8.16528	12.7383	11.5242	36.35	0.0264953	0.999771	-0.613161	0.741125	-0.639656	0.760817	Not Significant	Not Significant	Not Significant
hsa-miR-4433b-5p	143.12	39.0572	3.02623	67.4811	16.0895	11.638	4.46574	100.402	46.9531	27.3274	379.574	231.873	16.8442	182.109	12.406	16.7704	6.94633	68.9976	10.384	5.21142	26.8167	441.099	13.8609	48.6755	38.9534	749.638	43.858	107.178	0	98.2468	593.607	297.533	284.104	0.123461	0.996496	1.68913	0.248436	1.56567	0.296691	Not Significant	Not Significant	Not Significant
hsa-miR-4433b-3p	4.25108	8.04119	0	22.4937	11.9062	5.65274	11.2957	25.8637	9.02944	12.9445	4.87526	25.6809	4.06583	4.32563	0	59.8942	4.83223	3.05299	6.14561	4.63238	16.9115	5.03702	31.7572	14.1499	0	2.11762	5.34854	17.4164	0	33.9781	2.54767	4.71444	2.86973	0.390154	0.984191	-0.423337	0.915866	-0.813491	0.760817	Not Significant	Not Significant	Not Significant
hsa-miR-1273h-5p	8.50217	0	0	0	0	0	0	2.40966	0	0	2.0894	2.23312	1.16167	0	14.1012	0	0	0	0	0	1.69115	0	0	0	2.16408	2.11762	0	2.67944	0	4.47773	0	1.04765	0	0.327349	0.991208	0.241598	0.971098	-0.0857513	0.998765	Not Significant	Not Significant	Not Significant
hsa-miR-1273h-3p	20.1926	13.0956	16.8124	39.2747	17.3766	11.638	1.83884	38.0726	1.80589	5.93292	45.9667	34.2412	21.4908	28.9817	65.1121	17.2495	8.4564	25.6451	14.6223	1.44762	26.092	31.6613	15.9664	13.5839	28.133	29.6467	12.3016	38.8519	0	4.47773	35.6674	38.2393	36.35	0.277473	0.988442	0.355552	0.9027	0.0780796	0.99488	Not Significant	Not Significant	Not Significant
hsa-miR-6516-5p	0	9.18993	0	0	0	1.66257	2.10153	1.92773	0	0	0.696465	2.23312	0.290417	1.29769	0	0	0	0.610599	1.27151	5.79047	1.20796	2.15872	0	1.13199	0	1.05881	2.67427	0	0	2.89736	5.09534	0.523826	0	-0.236091	0.996496	-0.102571	0.995924	0.13352	0.996062	Not Significant	Not Significant	Not Significant
hsa-miR-7847-3p	6.37663	150.485	263.954	100.329	360.083	83.7936	74.6042	83.2135	32.506	267.7	37.6091	9.67687	36.5925	3.02794	181.081	210.588	81.2419	32.9723	92.608	59.9314	218.399	10.7936	141.592	54.6184	51.9379	6.35287	49.2065	22.7753	95.3059	30.554	12.7383	11.5242	27.7408	-0.606862	0.961246	-1.9562	0.0889817	-1.34934	0.28987	Not Significant	Not Significant	Not Significant
hsa-miR-7848-3p	2.4798	0	0	0	0	6.9828	0	0	0	0	0.696465	0	0	3.4605	0	0	0	4.88479	1.69534	0	1.20796	6.47617	0	0	0	0	0	0	0	2.37057	0	5.23826	1.91316	0.495094	0.988442	0.268966	0.971098	-0.226129	0.983366	Not Significant	Not Significant	Not Significant
hsa-miR-7849-3p	0	0	0	0	0	2.3276	0	0	5.41766	0	0	1.11656	1.45208	3.4605	0	0	0	0	0	0	1.69115	0	0	0	0	1.05881	0	0	15.296	0	0	0	0	-0.03277	0.999771	1.53271	0.732371	1.56548	0.740473	Not Significant	Not Significant	Not Significant
hsa-miR-7851-3p	1.41703	0	0	0	0	1.99509	0	0	0	3.59571	4.87526	0	0.580833	0	0	0	2.1141	0	0	2.02667	0	5.03702	0	1.41499	0	1.05881	0	0	0	0	0	0	0	-0.351101	0.989447	-2.90086	0.414057	-2.54976	0.516933	Not Significant	Not Significant	Not Significant
hsa-miR-7855-5p	3.18831	0	0	10.7113	1.28716	0	0	0	9.02944	1.79785	0	0.372187	1.45208	2.59538	0	2.39577	0	0.610599	5.29794	0	2.41592	0	0	0	0	0	13.3713	0	0	0	2.54767	0	0	-0.950892	0.984191	-0.325169	0.966153	0.625723	0.894537	Not Significant	Not Significant	Not Significant
hsa-miR-7976	0	0	27.236	0	3.2179	8.97789	6.82996	0	0	8.80948	0	1.86094	4.06583	0	19.2639	3.83323	4.53022	4.88479	10.384	8.10666	3.62388	2.8783	0	5.65994	4.32815	2.11762	2.67427	2.67944	0	2.37057	0	0	6.69605	0.0771336	0.999771	-1.10842	0.736034	-1.18556	0.743344	Not Significant	Not Significant	Not Significant
hsa-miR-7977	16.2958	8.96018	0	13.5676	2.89611	3.99017	12.6092	54.4583	16.253	33.6199	9.75051	35.73	13.6496	18.6002	58.3312	20.364	5.43626	18.318	20.1322	4.34285	11.838	141.037	8.30484	12.7349	8.65631	38.1172	11.2319	29.4739	0	16.594	68.7871	32.4772	55.4815	0.845624	0.961246	0.874032	0.635385	0.0284083	0.998765	Not Significant	Not Significant	Not Significant
hsa-miR-8056	0	0	0	0	0	0	0	0	0	0	2.0894	0	0	0	0	0	0	0	0	0	0	4.31745	0	0	0	2.11762	0	2.67944	0	0	22.929	0	0	0.701686	0.984191	3.89261	0.2217	3.19092	0.325505	Not Significant	Not Significant	Not Significant
hsa-miR-8060	7.4394	0	0	0	0	0	0	0	10.8353	0	0	0	0	0	0	0	0	15.8756	0	0	0	25.9047	0	0	0	9.5293	9.09251	12.0575	0	1.05358	61.1441	1.57148	3.82631	1.07884	0.984191	2.85254	0.363485	1.7737	0.634727	Not Significant	Not Significant	Not Significant
hsa-miR-8069	0.354257	0	0	0	0	0	0	0	0	0	0	0	0	0	0	0	0	2.44239	0	0	0	6.47617	0	0	8.65631	2.11762	7.48795	0	0	0	7.64301	2.61913	5.73947	3.2974	0.380346	5.7952	0.0391674	2.4978	0.42777	Not Significant	Significant	Not Significant
hsa-miR-8485	5.31385	0	0	8.56903	0	1.99509	0.788072	1.44579	0	0	0	2.60531	1.45208	0.432563	0	0	5.43626	3.05299	1.27151	0.579047	0.241592	7.91532	0	0.848991	6.49223	0	0	2.67944	0	5.53132	58.5964	0.523826	6.69605	0.093435	0.999771	2.34676	0.388501	2.25332	0.407973	Not Significant	Not Significant	Not Significant
hsa-miR-9985	2.4798	0	5.37996	0	0	7.98035	0.525382	0.160644	0	0.898927	0	3.34969	0	1.73025	0	0	4.53022	4.88479	1.27151	1.73714	0.966369	0	5.90697	1.41499	0	2.11762	0	0	0	0	0	0.523826	0	0.301668	0.991078	-2.2739	0.520706	-2.57557	0.446539	Not Significant	Not Significant	Not Significant
hsa-miR-1843	4.60534	0	0	9.28312	7.72296	12.303	5.7792	2.89159	0	11.1467	20.1975	8.18812	16.2633	4.32563	11.6354	23.4785	19.3289	0	9.74821	15.0552	10.3885	3.59787	8.65575	10.4709	36.7893	6.35287	9.62736	16.0766	0	0	0	8.90505	16.2618	0.687593	0.984191	0.611475	0.841009	-0.0761179	0.996062	Not Significant	Not Significant	Not Significant
hsa-miR-10399-5p	1.77128	0	0	0.357043	0.32179	1.33006	2.10153	0	0	0	0	0.744375	2.61375	0	0	0	2.1141	0	0	2.89524	0	0	0	2.54697	0	0	0	1.33972	0	1.31698	0	0	0	0.590677	0.988009	-0.700768	0.915866	-1.29145	0.776089	Not Significant	Not Significant	Not Significant
hsa-miR-10399-3p	0	0	0	0	0	0	2.36422	0	0	0	0	2.23312	1.7425	0	0	0	0.906043	0	0	0	0	0	0	0.282997	0	0	0	0	0	0	2.54767	2.09531	0	0.713495	0.984191	0.980136	0.834007	0.266641	0.965845	Not Significant	Not Significant	Not Significant
hsa-miR-10400-5p	0	0	20.1748	7.85495	1.28716	0.997543	0	0	0	7.91055	9.75051	0.372187	1.45208	2.59538	29.6665	0	3.02014	0.610599	0.847671	0.579047	0	0.719575	0	2.26398	0	1.05881	0	1.33972	0	0	5.09534	2.61913	2.86973	-0.410869	0.988442	-1.6567	0.635385	-1.24583	0.760817	Not Significant	Not Significant	Not Significant
hsa-miR-10401-5p	0	0	0	0	0	0	0	0	0	0	0	0	0	0	0	0	0	0	0	1.73714	0	0.719575	0	0	4.32815	5.29406	7.48795	4.01916	0	0	0	0	15.3052	2.56955	0.380346	6.81743	0.0190649	4.24788	0.165697	Not Significant	Significant	Not Significant
hsa-miR-10527-5p	25.1522	16.3121	16.8124	0	15.1241	9.3104	10.5076	8.67477	14.4471	3.41592	71.0395	22.7034	20.91	34.605	0	13.8955	15.7047	10.9908	17.5892	13.6076	18.8442	22.3068	7.54454	11.6029	17.3126	20.1174	13.3713	17.4164	11.7662	2.63396	5.09534	10.4765	36.35	-0.0973692	0.996496	-0.208449	0.954078	-0.11108	0.983366	Not Significant	Not Significant	Not Significant
hsa-miR-11400	73.3312	132.105	69.6032	151.029	76.586	235.088	180.469	266.669	50.5649	181.403	73.8253	233.734	97.2896	38.0655	54.0161	292.284	71.8794	51.9009	290.115	12.4495	306.097	43.8941	52.9287	119.708	15.1485	74.1168	116.063	87.0818	40.0049	231.789	86.6208	169.196	9.56578	-0.0831193	0.996496	-0.55118	0.704958	-0.46806	0.766566	Not Significant	Not Significant	Not Significant
hsa-miR-11401	0	0	11.0962	9.64016	0	0	0	0	0	0	0	0	0.580833	0	0	0	6.04029	0	0	2.31619	0	2.15872	0	0	0	0	0	0	31.7686	3.95094	0	0	2.86973	-1.14625	0.984191	1.16166	0.79349	2.30791	0.490307	Not Significant	Not Significant	Not Significant
hsa-miR-12116	1.41703	19.0691	27.236	11.0683	37.6494	4.32269	8.4061	16.5463	3.61178	57.3515	3.48233	0.372187	4.64667	0	20.4198	11.0205	10.5705	3.66359	12.927	2.31619	42.037	0	0.409394	3.96196	17.3126	0	10.6971	6.6986	21.1791	8.42868	0	1.04765	0.956578	-0.996798	0.961246	-1.23861	0.608906	-0.241809	0.948088	Not Significant	Not Significant	Not Significant
hsa-miR-12135	0	12.8659	0	0	3.53969	6.31777	0	0	0	18.6977	4.17879	0	8.13167	0	0	24.6764	1.20806	0	6.78137	0	2.65751	0	0	1.13199	0	0	0	5.35888	0	0	0	0	0	-0.279361	0.991208	-2.87294	0.39841	-2.59358	0.473052	Not Significant	Not Significant	Not Significant
hsa-miR-12136	27.2778	0	0	0	0	0	4.20305	8.19284	0	10.2478	2.78586	16.3762	7.84125	6.921	0	5.27069	1.20806	0	10.8078	4.05333	0	7.19575	0	0	0	5.29406	0	5.35888	0	7.1117	5.09534	3.66679	0	-0.0805717	0.999771	-0.698059	0.89401	-0.617487	0.878886	Not Significant	Not Significant	Not Significant
