# Supplementary material for: Low circulating miR-190a-5p predicts progression of chronic kidney disease
Source: Nat Commun. 2025 Oct 15;16:9154. doi: 10.1038/s41467-025-64168-6 (PMC12528679; doi:10.1038/s41467-025-64168-6)
Supplement: Supplementary file 5 — Source data [file 41467_2025_64168_MOESM5_ESM.xlsx]

## Sheet: Figure 1B
Figure 1B:
All source data is available at GSE262414

## Sheet: Figure 3A
Arbitary Patient Number	ACR	followup_composite	event_composite	miR190_RQ	Averaged miR-190a-5p_ct	Averaged miR-39_ct
1	18.3	5.47	0	0.000175161	37.1124	24.6334
2	144.3	5.45	0	0.000220768	35.9907	23.8455
3	163.3	5.22	0	0.000141441	38.0213	25.2338
4	315.3	5.22	0	0.000153849	38.9589	26.2927
5	111.2	5.17	0	0.000830725	36.27	26.0367
7	32.4	4.14	1	0.000165896	36.1155	23.5581
8	257.7	2.21	1	0.000708309	34.623	24.1596
9	1144.5	2.53	0	0.00183617	35.1353	26.0462
10	837.6	0.33	1	4.66113e-05	38.0864	23.6975
11	193.7	1.54	0	0.000111911	35.5289	22.4035
12	95.1	1.53	1	0.000390861	34.9626	23.6416
14	14.8	4.47	0	4.91041e-05	36.5746	22.2608
15	80.2	4.05	0	0.000829264	35.2157	24.9798
16	NA	5.29	0	0.00098918	36.5577	26.5762
17	NA	5.39	0	0.00147013	34.0739	24.6641
18	212.6	2.92	1	0.000661397	36.7264	26.1642
19	NA	5.35	0	0.000816815	36.6322	26.3745
20	2.6	5.2	0	0.00248292	34.0697	25.4159
21	57.3	5.33	0	0.00103694	33.517	23.6036
23	60.9	5.38	0	0.00145979	35.2713	25.8513
24	298.4	1.64	0	0.000250115	36.7064	24.7412
25	20	3.99	0	0.000632239	36.8942	26.267
26	1	5.33	0	0.000311839	36.9067	25.2597
29	6.5	1.9	1	0.000548324	34.9855	24.1528
30	1	4.87	0	0.00218801	33.9209	25.0848
31	140.5	2.1	1	0.000463575	34.7778	23.7029
33	10.6	3.79	0	0.000424097	36.4001	25.1968
34	1	1.99	0	0.000288262	36.7977	25.0374
36	1	4.34	0	0.000842935	34.6236	24.4113
38	NA	4.72	0	0.000240569	35.0977	23.0765
40	NA	5.29	0	0.000117453	37.9738	24.9181
41	NA	5.02	0	3.9025e-05	37.7871	23.1418
42	NA	5.35	0	0.000533981	35.0324	24.1614
43	NA	0.72	1	0.000221621	35.8611	23.7214
44	NA	4.45	1	0.0134142	33.5653	27.3452
45	NA	5.27	0	0.000240816	37.4833	25.4635
46	NA	0.89	0	0.00123685	33.5411	23.882
47	NA	2.76	1	0.000497533	34.5217	23.5487
48	200.1	4.04	1	4.20541e-05	37.8591	23.3217
50	NA	0.9	1	5.80891e-05	37.2955	23.2241
51	305	4.03	1	0.00201906	33.672	24.7199
53	575.8	0.58	1	0.0013945	35.2809	25.7948
54	38	4.32	1	0.00678582	35.0498	27.8465
55	72.1	2.08	0	0.000979158	32.6549	22.6587
56	1	5.15	0	0.00106519	34.9873	25.1127
57	1	5.17	0	0.000692676	33.4821	22.9866
60	12.6	4.02	1	0.00194019	33.7972	24.7876
62	274.7	2.25	0	0.00201362	36.8975	27.9416
63	22.7	0.62	0	0.000430905	38.0294	26.849
64	5.7	0.62	0	0.000273594	39.0573	27.2217
65	1	3.13	1	0.000146991	37.4923	24.7603
66	220.3	4.48	0	0.00118514	36.2966	26.5759
68	4.6	5.29	0	0.000244517	38.3789	26.3811
69	1	5	0	0.000108775	38.3778	25.2115
71	1	0.41	1	0.000487738	38.1046	27.103
72	232.3	4.69	0	0.000230593	37.2811	25.1987
74	1	5.12	0	0.00131552	34.5543	24.9842
75	59.9	2.61	1	0.00099283	34.6018	24.6257
76	436.3	2.3	1	0.00333133	34.495	26.2653
77	1	5.12	0	8.00585e-05	37.8028	24.1943
81	579.5	2	0	0.00079067	37.4625	27.1578
82	96	4.91	0	0.000728633	35.8696	25.4471
83	1	5.13	0	0.000575493	35.12	24.3571
84	1	5.06	0	0.000446856	37.2616	26.1337
85	207.4	2.7	1	0.000148571	38.0343	25.3177
86	85.9	1.03	1	0.00197361	35.8724	26.8875
87	156.2	5.13	0	0.000511538	36.9817	26.0489
88	1	3	0	0.00162067	35.755	26.4858
89	51.3	5.01	0	0.00636295	32.9099	25.6138
90	1	5.11	0	0.00115977	36.6163	26.8643
91	202.7	2.8	1	0.00116719	36.1838	26.441
92	9	5.01	0	0.00146424	37.2837	27.868
96	1187.8	5.04	0	0.000666173	37.1105	26.5587
97	1	4.84	0	0.000245984	39.5213	27.5321
98	75.7	4.95	0	0.000165799	38.5835	26.0252
103	10.4	1.86	1	0.00413905	35.6218	27.7053
104	36.1	4.72	0	0.000160723	37.834	25.2309
105	NA	4.01	1	0.000153021	38.1621	25.4882
106	6.9	4.16	0	0.000591385	35.8393	25.1157
107	3.2	1.73	0	0.00134059	35.9356	26.3927
111	374.4	5.15	0	0.000730653	35.6383	25.2198
112	1	0.52	0	0.000810408	37.2116	26.9426
114	1	4.68	0	0.000480211	35.6543	24.6302
115	9.8	5.07	0	0.000459612	36.4008	25.3135
116	208.3	4.53	0	0.00145828	36.2861	26.8646
119	76.6	4.91	0	0.00130491	35.8886	26.3067
120	123.5	5.04	0	0.000711068	35.2782	24.8204
121	56.3	4.49	0	0.000522492	35.4195	24.5172
122	NA	4.7	0	0.000695851	34.6933	24.2044
123	98.1	5.07	0	0.00318823	33.3499	25.0569
124	7.3	5.1	0	0.0019962	35.1524	26.1839
126	39.8	4.97	0	0.000109429	38.6306	25.4729
127	84.3	5.02	0	0.00190048	33.811	24.7715
129	276.7	2.09	1	0.000668592	35.5593	25.0127
130	1	4.43	0	0.000449095	36.124	25.0033
131	1	4.55	0	0.00172204	34.4637	25.2821
133	7.9	4.91	0	0.00168359	36.293	27.0788
134	3.6	4.66	0	0.00112471	35.0807	25.2845
135	4.7	2.01	0	0.00400038	34.4571	26.4914
136	5.9	4.91	0	0.00399629	36.094	28.1268
139	NA	3.16	0	0.000271308	36.2568	24.409
141	NA	4.55	0	0.0014376	35.673	26.2309
142	133	4.67	0	0.00618629	33.5127	26.176
143	NA	2.51	1	0.000122386	38.7373	25.741
144	19	2.07	1	0.000399174	34.4768	23.1861
145	NA	4.79	0	0.00100791	35.5991	25.6447
146	25.7	2.78	1	0.000327012	37.1676	25.5893
147	1	4.89	0	0.000221229	36.354	24.2118
148	9.5	4.82	0	0.000415766	37.461	26.229
149	102.5	2.05	0	0.00185971	34.9329	25.8622
150	1	1.17	0	5.6738e-05	38.2476	24.1422
151	64.1	0.42	1	0.00193832	34.4757	25.4647
152	543.4	4.39	1	0.000395832	37.8357	26.5329
153	1	5.02	0	0.000914589	35.4737	25.3791
155	1	4.37	0	0.000135097	39.6285	26.7747
156	NA	2.17	0	0.000429634	35.6345	24.4499
157	NA	4.65	0	0.000232395	37.1557	25.0846
162	21.1	4.06	0	0.000220787	38.0551	25.91
163	182.5	2.15	0	0.000174524	36.4379	23.9536
164	7.9	4.4	0	0.00402199	34.7264	26.7685
165	42.7	4.45	0	0.000207896	35.8548	23.6229
166	295.9	4.67	0	0.000966097	34.9843	24.9688
167	NA	1.87	0	0.00123731	34.1964	24.5379
168	25.5	1.23	1	0.000171112	37.8105	25.2978
169	NA	3.33	0	0.00152795	34.6198	25.2656
170	15	4.45	0	0.000726721	35.6431	25.2167
172	27	4.72	0	0.000351221	36.1169	24.6416
173	780.3	1.43	1	0.000187256	37.3079	24.9252
174	1	4.91	0	0.000887907	35.4879	25.3506
175	572.3	2.01	0	0.00219536	34.744	25.9127
177	3.1	4.03	0	0.00138482	35.7656	26.2695
178	9.2	4.84	0	0.000103437	38.2595	25.0206
179	12.2	4.85	0	0.00157149	35.172	25.8584
180	444	0.78	1	0.000613283	36.4528	25.7817
181	14.4	4.85	0	0.000353265	37.3289	25.8619
183	174.5	0.73	0	0.00169343	35.5306	26.3248
184	873.8	0.52	1	0.00196136	36.3541	27.3602
185	168.5	4.62	0	0.000159025	35.8066	23.1882
186	1	4.68	0	0.00128934	34.502	24.9029
187	271.1	4.55	0	0.00549602	35.0518	27.5444
188	1	4.85	0	0.00034924	37.0246	25.5412
189	464.2	3.66	0	0.00042662	36.8548	25.66
190	1	4.77	0	0.000343156	37.3646	25.8558
192	1	4.62	0	0.00231254	34.0742	25.3178
193	1	4.73	0	0.00017031	37.081	24.5615
195	1	2.32	0	4.93288e-05	37.0582	22.751
196	7.1	3.88	1	0.000566886	34.9231	24.1384
198	167.5	0.19	0	4.21802e-05	39.9954	25.4624
199	1	4.57	0	0.000273132	37.2188	25.3807
200	13.6	4.7	0	0.0012971	37.0912	27.5007
201	29.7	1.58	1	0.000297202	37.7015	25.9852
202	490.4	0.45	0	0.000883318	35.3611	25.2163
203	NA	0.47	0	0.000807114	36.8577	26.5827
204	1	4.75	0	0.000487732	37.9119	26.9103
205	NA	4.72	0	0.00079289	34.8958	24.5952
206	216.9	4.68	0	0.0063219	33.8582	26.5528
207	4.9	2.85	1	0.000169277	38.1385	25.6102
208	1	4.74	0	0.00122383	33.3448	23.6704
209	732.8	4.72	0	0.00100127	36.6179	26.6539
210	6	4.68	0	0.00043487	37.1881	26.0209
211	1	4.37	0	0.00179494	34.3968	25.275
212	1	4.37	0	0.000684795	34.2653	23.7533
213	7.4	2.64	1	0.00272025	35.1	26.5779
214	22.1	4.35	0	0.00034125	36.7425	25.2256
215	NA	4.37	0	0.000865527	34.5551	24.3809
217	20.8	2.53	1	0.00137271	34.3924	24.8836
218	22.8	3.62	0	0.000867904	35.5427	25.3726
219	13.4	4.64	0	0.000508165	35.4364	24.494
220	4.7	4.34	1	0.000102236	38.4366	25.1808
221	82.1	3.67	0	0.000319474	37.6683	26.0563
222	2	4.09	0	0.00518102	34.7941	27.2015
223	39.4	4.47	0	0.000972231	35.3848	25.3784
224	314.2	3.78	1	0.00222223	35.5225	26.7088
225	1	2.96	1	0.000283538	38.4832	26.6991
227	NA	3.88	1	0.00217296	35.3667	26.5206
229	NA	0.42	1	0.0030101	34.9142	26.5383
230	NA	4.59	0	0.000945595	35.389	25.3426
231	345	4.3	0	7.19798e-05	39.4471	25.6851
233	1	4.53	0	0.000234577	37.6982	25.6406
235	NA	3.81	0	0.000314044	36.4746	24.8378
236	288	2.11	0	0.000150285	38.7382	26.0381
237	754.8	0.84	1	0.00211172	33.9879	25.1005
238	289.1	4.52	0	0.00434782	33.9959	26.1504
239	1	4.28	0	0.00483898	35.166	27.4749
240	391	4.1	0	0.000999015	35.2446	25.2774
242	460.1	1.4	1	0.000430582	37.213	26.0316
243	140.5	4.57	0	0.000654891	36.3686	25.7921
244	21.6	4.08	0	0.000899408	36.3653	26.2465
245	4.2	4.43	0	0.00181593	35.0123	25.9072
246	NA	1.42	0	0.000428052	36.5801	25.3902
248	NA	4.41	0	0.000594805	35.6013	24.886
249	1	0.78	0	0.000203293	37.4888	25.2246
250	19.4	4.52	0	0.000226395	37.4142	25.3054
251	1162.3	1.54	0	0.000354457	36.4377	24.9756
253	13.4	1.09	1	0.000583454	35.4017	24.6586
254	111.8	4.52	0	0.000513676	36.1632	25.2363
255	8	4.31	0	0.000288701	37.4619	25.7038
257	3.8	3.21	1	0.000454497	36.7034	25.5999
258	22.5	3.02	1	7.00546e-05	36.922	23.1208
259	262.9	3.03	1	0.00390413	33.8112	25.8104
260	29.2	4.47	0	0.00064814	36.4255	25.8341
261	2.1	4.43	0	0.00250838	34.1225	25.4835
263	5.9	4.41	0	0.000430933	37.2864	26.1062
264	9.7	3.99	0	0.00523348	34.7014	27.1234
267	15.8	3.97	0	0.00217192	34.435	25.5881
268	7.5	4.22	0	0.0019792	36.1991	27.2182
269	41	4.18	0	0.00804701	34.382	27.4247
270	42.9	1.13	1	0.00250428	34.549	25.9077
271	147	4.22	0	0.000527723	36.6115	25.7236
272	2	4.39	0	0.000169548	39.1711	26.645
273	1	3.66	0	0.000388252	36.2735	24.9428
274	628.4	0.78	1	0.00096887	37.0379	27.0264
275	55.2	4.23	0	0.000615537	35.9323	25.2665
276	NA	4.32	0	0.0010808	36.1008	26.2471
277	1	1.96	0	0.00163339	34.0063	24.7484
278	289.2	3.07	1	0.00190657	35.2045	26.1697
279	NA	0.47	0	0.00163092	33.2763	24.0162
281	NA	2.31	1	0.000876699	34.6948	24.5391
282	590.6	4.32	0	9.71142e-05	38.257	24.927
283	306.5	1.07	1	0.000218968	36.3599	24.2029
284	35.1	4.15	0	0.00209096	35.4725	26.5709
285	1	3.47	1	0.000103748	37.7638	24.5292
286	NA	3.72	0	0.000228812	37.4135	25.32
288	112.5	4.25	0	0.0016682	35.3074	26.0799
289	50.1	0.35	0	0.002369	35.7033	26.9818
290	15.8	1.69	0	0.00158591	34.9872	25.6868
291	47.8	4.04	0	0.00206085	35.489	26.5665
292	179.1	1.76	1	0.000146641	39.9845	27.2491
293	3.4	3.89	0	0.00218231	34.9096	26.0697
294	NA	3.1	0	0.000559871	34.2257	23.4231
295	1	4.04	0	0.00162506	34.9853	25.72
296	9.9	4.21	0	0.00105901	35.4664	25.5833
297	1	3.89	0	0.00516666	34.8689	27.2724
298	4.2	2.52	0	0.000612458	36.3468	25.6737
299	186.9	3.79	0	0.00134541	36.2845	26.7468
300	3.8	3.83	0	0.000819095	34.1864	23.9327
301	1	3.13	0	0.00902106	33.2536	26.4611
303	169	3.25	0	0.000305928	35.9155	24.2409
304	9.1	3.89	0	0.00118897	34.3878	24.6717
305	NA	4.15	0	0.0011252	36.5076	26.712
306	78.2	4.07	0	0.000411884	36.479	25.2336
307	2.6	2.33	0	0.000639462	34.748	24.1372
309	42.4	3.76	0	0.00041328	36.8552	25.6147
310	6.2	3.25	0	0.000298433	37.0871	25.3768
311	NA	3.75	0	4.04911e-05	39.0504	24.4583
312	8.8	3.86	0	0.00128615	35.9912	26.3885
313	1	3.93	0	0.00538518	33.3732	25.8364
314	NA	2.94	0	0.00221775	34.6753	25.8586
315	11.2	3.82	0	0.00145921	36.6178	27.1972
317	2.6	3.05	0	0.000554265	35.0395	24.2224
318	391.9	0.25	1	0.000243379	37.0521	25.0476
319	NA	3.65	0	0.00014683	39.2962	26.5627
320	1	3.23	0	0.000390884	36.4349	25.114
322	1	3.54	0	0.000488459	36.3476	25.3481
325	NA	2.46	1	0.000755835	35.4514	25.0817
326	1	3.82	0	0.00279598	33.9687	25.4863
327	402.2	1.97	1	0.000877496	34.8418	24.6875
329	1	3.84	0	0.00135238	34.2787	24.7484
330	104.7	3.9	0	0.00352581	35.3816	27.2338
331	34.3	3.03	0	0.00229251	36.3514	27.5825
332	4.9	3.68	0	0.000177472	36.9458	24.4857
333	12.3	3.92	0	0.00139579	35.3636	25.8789
334	139.7	2.27	1	0.000580571	37.4823	26.7321
335	9.9	3.9	0	0.00309762	33.1519	24.8173
336	4.5	3.28	0	0.000717516	35.2297	24.785
337	21.2	3.25	0	0.000253487	39.7404	27.7946
339	135.1	3.74	0	0.000557099	36.1681	25.3583
340	139.6	3.58	0	0.00115693	35.731	25.9755
341	3.2	3.88	0	0.00614944	34.6987	27.3534
342	NA	3.78	0	0.00136627	36.0411	26.5255
343	1	2.21	0	0.000633117	35.6364	25.0111
344	2.7	2.81	0	0.000847867	35.1839	24.98
345	2.7	3.24	0	0.00144987	33.853	24.4231
346	6.5	3.76	0	0.000469897	37.5859	26.5306
348	20.9	3.81	0	0.00136008	36.2137	26.6916
349	104.4	3.43	0	0.0031825	33.6927	25.397
352	1	3.51	0	0.00116938	35.7638	26.0238
353	11.8	3.71	0	0.000286832	38.3975	26.63
355	5.7	1.56	1	0.000196783	37.4609	25.1498
357	86.2	1.1	0	0.00186518	33.1227	24.0563
359	103.7	3.22	1	0.00029761	38.1899	26.4756
360	33.4	3.47	0	0.000495104	36.1156	25.1356
361	21.7	1.36	0	0.000760845	35.8038	25.4437
362	1	2.45	0	0.00343283	34.5995	26.4131
368	NA	2.79	1	0.00636789	33.8602	26.5652
369	NA	3.63	0	0.00152773	34.8955	25.5411
370	1	3.67	0	0.00652383	33.7037	26.4437
372	1225.1	0.31	1	0.00249241	35.6039	26.9556
377	1	2.32	0	0.00012058	36.7879	23.7702
378	1	3.53	0	0.000491816	38.8208	27.8312
384	1	2.02	1	0.000577809	37.8448	27.0877
385	4.4	3.55	0	0.000222734	37.2038	25.0714
386	NA	2.99	1	0.000588899	33.7436	23.0139
388	1	3.59	0	0.00278865	34.8284	26.3422
389	14.1	3.39	0	0.000419059	34.7988	23.5782
390	175.2	3.09	0	0.00585964	34.9989	27.5839
391	4.7	0.69	1	3.45863e-05	39.2941	24.4746
395	172.5	1.92	1	2.89008e-05	39.0544	23.9759

## Sheet: Figure 3C
Circulating miR-90a-5p and miR-39 data in Fig 3A	CT values - QuantStudio5
Kidney Biopsy data miR-190:RNU48
miR-190 (CT)	RNU48 (CT)	RQ
28.8053	23.188	0.0203724
32.0608	24.097	0.00400548
28.724	23.6986	0.0307044
30.494	24.8013	0.0193344
31.9202	24.5488	0.0060394
29.5649	22.2458	0.00626242
33.8801	26.8528	0.00766652
30.905	23.6632	0.0066068
30.7557	23.4954	0.00652275
29.5007	23.3273	0.013855
29.8131	22.2117	0.00514944
30.9595	22.7375	0.00334903
32.018	25.7428	0.0129117
31.7354	25.4786	0.0130775
31.4885	24.3367	0.00703188
29.3997	24.2243	0.0276736
29.078	22.9029	0.0138392
29.7971	21.8632	0.00408925
28.7454	23.4042	0.0246678
30.0957	23.6896	0.0117916
29.033	23.266	0.0183633
29.0993	23.826	0.0258572
31.3694	24.5459	0.0088295
30.0643	24.5599	0.0220309
30.114	23.3724	0.0093449
30.6016	22.9866	0.0051009

## Sheet: Figure 3D
eGFR	Kidney Biopsy miR-190a-5p expression (RQ) raw data in Fig 3C
44.06	0.02
73.18	0.004
131.18	0.031
107.44	0.019
28.62	0.006
21.34	0.006
9.18	0.008
15.65	0.007
76.6	0.007
111.73	0.014
75.08	0.005
43.16	0.003
53.66	0.013
43.66	0.013
75.43	0.007
84.58	0.028
95.36	0.014
25.54	0.004
78.3	0.025
76.74	0.012
16.34	0.018
13.19	0.026
38.91	0.009
103.45	0.022
14.85	0.009
19.79	0.005

## Sheet: Figure 3E
% Fibrosis (Kidney)	Kidney Biopsy miR-190a-5p expression (RQ), raw data in Fig 3C
50	0.020372
0	0.004005
5	0.030704
0	0.019334
60	0.006039
90	0.006262
80	0.007667
75	0.006607
25	0.006523
10	0.013855
35	0.005149
35	0.003349
15	0.012912
45	0.013078
20	0.007032
5	0.027674
10	0.013839
70	0.004089
15	0.024668
25	0.011792
50	0.018363
60	0.025857
25	0.022031
65	0.009345
60	0.005101

## Sheet: Figure 3F
% Tubular mass (CD10/PanCK expression)	Kidney Biopsy miR-190a-5p expression (RQ) raw data in Fig 3C
39.3	0.00603941
29.2	0.00626242
29.5	0.00766652
51.6	0.0203724
29.5	0.0066068
54.3	0.00652275
50.3	0.013855
39.6	0.00514944
45.9	0.0307044
37.1	0.00334903
43.5	0.0129117
45.8	0.0130775
39.9	0.00703188
51.6	0.0276736
46.7	0.0138392
49	0.0220309
40.3	0.00408925
46.9	0.0246678
41.2	0.0093449
46	0.0193344
34.1	0.0117916
26.4	0.0051009
28.5	0.0183633
40.7	0.0258572

## Sheet: Figure 4A
Male C7blk mice n=4 Sham vs n=6 IRI		CT values - QuantStudio5
	miR-190a-5p_CT	miR-190a-5p_CT	miR-190a-5p		U6_CT	U6_CT	U6
	Replicate 1	Replicate 2	Average CT		Replicate 1	Replicate 2	Average CT
Sham 1	27.2624	26.9791	27.1207		21.4126	20.969	21.1908
Sham 2	27.5077	27.6289	27.5683		21.0065	21.1482	21.0773
Sham 3	27.2106	27.2242	27.2174		21.1077	21.0434	21.0755
Sham 4	27.2671	27.3769	27.322		20.974	21.3592	21.1666
uIRI + Nx 1	29.2215	29.0635	29.1425		22.0898	22.0198	22.0548
uIRI + Nx 2	29.0009	28.9595	28.9802		21.6655	21.7828	21.7242
uIRI + Nx 3	29.3377	29.1323	29.235		22.2132	22.2453	22.2292
uIRI + Nx 4	29.4467	29.5273	29.487		22.2371	21.9669	22.102
uIRI + Nx 5	29.5126	29.6205	29.5666		21.7089	21.5546	21.6317
uIRI + Nx 6	29.322	29.1712	29.2466		21.8375	21.4193	21.6284

## Sheet: Figure 4B
SV129 mice n=5 Sham vs n=8 STNx		CT values - QuantStudio5
	miR-190a-5p_CT	miR-190a-5p_CT	miR-190a-5p		U6_CT	U6_CT	U6
	Replicate 1	Replicate 2	Average CT		Replicate 1	Replicate 2	Average CT
Sham 1	29.218	28.9454	29.0817		23.4164	22.7196	23.068
Sham 2	29.1849	28.5206	28.8528		21.9177	21.6846	21.8012
Sham 3	29.3979	29.0172	29.2076		23.1247	22.573	22.8489
Sham 4	29.0621	28.827	28.9445		23.3701	22.5427	22.9564
Sham 5	29.7947	29.4063	29.6005		23.1603	22.7492	22.9547
STNx 1	30.8486	30.5519	30.7002		22.6224	22.3093	22.4659
STNx 2	29.8477	29.8138	29.8308		22.8441	22.6869	22.7655
STNx 3	29.928	29.7274	29.8277		22.8084	22.7366	22.7725
STNx 4	31.893	31.2	31.5465		24.2497	23.643	23.9463
STNx 5	29.7139	29.5472	29.6306		22.9761	22.773	22.8746
STNx 6	30.4115	30.005	30.2082		23.2144	22.9404	23.0774
STNx 7	31.0708	31.074	31.0724		24.1648	24.1668	24.1658
STNx 8	30.3709	30.3709	30.3709		22.9821	22.982	22.9821

## Sheet: Figure 4C and D
Figure 4 C and D the raw data used to generate this data are available in GSE150035

## Sheet: Figure 4E
Raw sequencing expression data in GSE262799 and GSE262414
miR-190a-5p expression (CPM)	TLN2 expression (FPKM)
142.5	172.7
168.8	220.14
137.32	204.13
150.6	228.15
54.2	59.02
55.77	59.2
43.84	61.16
67.81	65.14
112.46	127.78
48.36	96.78
68.18	85.67
81.91	98.46
73.39	119.59
104.36	128.46
58.01	91.82
61.46	139.99
114.83	146.16
84.33	113.57
78.04	132.07
131.55	182.35

[truncated: 14 more sheets: Figure 5B, Figure 5C, Figure 5D, Figure 5E, Figure 6A and B, Figure 6C, Figure 6D, Figure 6E, Figure 6F, Supplementary Figure 1A, Supplementary Figure 1B, Supplementary Figure 2, Supplementary Figure 3, Supplementary Figure 4]
